# Supplementary material for: Engineering proteinase K using machine learning and synthetic genes
Source: BMC Biotechnol. 2007 Mar 26;7:16. doi: 10.1186/1472-6750-7-16 (PMC1847811; doi:10.1186/1472-6750-7-16)
Supplement: Additional File 3 — Supporting Material Figure 2. Positions of amino acid substitutions mapped onto the structure of proteinase K. The image should be opened using Swiss Protein Data Bank Viewer [64]. [file 1472-6750-7-16-S3.pdb]

COMPND    ?
REMARK    File generated by Swiss-PdbViewer  3.70b15
REMARK    http://www.expasy.org/spdbv/
CRYST1   68.280   68.280  107.870  90.00  90.00  90.00 P 43 21 2     8  1
ATOM      1  N   ALA E   1     -10.661  11.442 -16.882  1.00 11.18
ATOM      2  CA  ALA E   1      -9.390  11.888 -16.249  1.00 12.39
ATOM      3  C   ALA E   1      -9.186  10.964 -15.080  1.00 12.77
ATOM      4  O   ALA E   1     -10.113  10.238 -14.687  1.00 11.49
ATOM      5  CB  ALA E   1      -9.305  13.333 -15.796  1.00 11.16
ATOM      6  N   ALA E   2      -7.964  10.922 -14.572  1.00 12.96
ATOM      7  CA  ALA E   2      -7.849   9.985 -13.479  1.00 13.87
ATOM      8  C   ALA E   2      -6.874  10.489 -12.472  1.00 15.26
ATOM      9  O   ALA E   2      -5.902  11.174 -12.841  1.00 16.59
ATOM     10  CB  ALA E   2      -7.391   8.625 -13.988  1.00 14.34
ATOM     11  N   GLN E   3      -7.195  10.246 -11.267  1.00 13.95
ATOM     12  CA  GLN E   3      -6.326  10.683 -10.222  1.00 12.34
ATOM     13  C   GLN E   3      -5.962   9.366  -9.532  1.00 12.61
ATOM     14  O   GLN E   3      -6.709   8.612  -8.931  1.00 12.13
ATOM     15  CB  GLN E   3      -6.965  11.719  -9.336  1.00 12.59
ATOM     16  CG  GLN E   3      -6.251  11.964  -8.073  1.00 11.69
ATOM     17  CD  GLN E   3      -6.923  12.832  -7.073  1.00 10.27
ATOM     18  OE1 GLN E   3      -6.284  13.226  -6.102  1.00 10.09
ATOM     19  NE2 GLN E   3      -8.153  13.195  -7.370  1.00  8.66
ATOM     20  N   THR E   4      -4.686   9.137  -9.718  1.00 10.97
ATOM     21  CA  THR E   4      -3.960   8.004  -9.177  1.00 12.69
ATOM     22  C   THR E   4      -3.795   8.243  -7.726  1.00 12.89
ATOM     23  O   THR E   4      -3.613   9.373  -7.247  1.00 11.10
ATOM     24  CB  THR E   4      -2.758   7.998 -10.171  1.00 14.45
ATOM     25  OG1 THR E   4      -2.551   6.622 -10.536  1.00 17.75
ATOM     26  CG2 THR E   4      -1.461   8.664  -9.768  1.00 14.72
ATOM     27  N   ASN E   5      -3.802   7.167  -6.944  1.00 14.20
ATOM     28  CA  ASN E   5      -3.713   7.063  -5.555  1.00 15.54
ATOM     29  C   ASN E   5      -4.597   8.202  -4.968  1.00 13.22
ATOM     30  O   ASN E   5      -3.992   8.998  -4.224  1.00 14.74
ATOM     31  CB  ASN E   5      -2.387   7.300  -4.892  1.00 17.38
ATOM     32  CG  ASN E   5      -1.211   6.544  -5.363  1.00 20.35
ATOM     33  OD1 ASN E   5      -0.172   7.226  -5.250  1.00 24.71
ATOM     34  ND2 ASN E   5      -1.152   5.323  -5.793  1.00 20.59
ATOM     35  N   ALA E   6      -5.820   8.283  -5.358  1.00 10.42
ATOM     36  CA  ALA E   6      -6.679   9.352  -4.871  1.00 10.92
ATOM     37  C   ALA E   6      -7.105   8.996  -3.488  1.00  9.36
ATOM     38  O   ALA E   6      -6.937   7.802  -3.216  1.00  8.88
ATOM     39  CB  ALA E   6      -7.884   9.186  -5.862  1.00  7.82
ATOM     40  N   PRO E   7      -7.691   9.896  -2.711  1.00  9.34
ATOM     41  CA  PRO E   7      -8.258   9.430  -1.473  1.00  7.98
ATOM     42  C   PRO E   7      -9.363   8.423  -1.917  1.00  7.94
ATOM     43  O   PRO E   7     -10.071   8.557  -2.950  1.00  8.58
ATOM     44  CB  PRO E   7      -9.044  10.669  -1.052  1.00  8.85
ATOM     45  CG  PRO E   7      -8.411  11.862  -1.677  1.00  9.29
ATOM     46  CD  PRO E   7      -7.856  11.329  -2.956  1.00  8.54
ATOM     47  N   TRP E   8      -9.532   7.375  -1.155  1.00  6.19
ATOM     48  CA  TRP E   8     -10.444   6.238  -1.279  1.00  5.09
ATOM     49  C   TRP E   8     -11.875   6.545  -1.760  1.00  4.12
ATOM     50  O   TRP E   8     -12.426   5.874  -2.598  1.00  2.00
ATOM     51  CB  TRP E   8     -10.440   5.360  -0.060  1.00  4.48
ATOM     52  CG  TRP E   8     -11.350   5.718   1.027  1.00  4.10
ATOM     53  CD1 TRP E   8     -10.987   6.373   2.154  1.00  4.19
ATOM     54  CD2 TRP E   8     -12.765   5.434   1.107  1.00  4.10
ATOM     55  NE1 TRP E   8     -12.128   6.503   2.905  1.00  5.77
ATOM     56  CE2 TRP E   8     -13.224   5.899   2.332  1.00  4.18
ATOM     57  CE3 TRP E   8     -13.660   4.702   0.375  1.00  2.69
ATOM     58  CZ2 TRP E   8     -14.551   5.810   2.673  1.00  4.00
ATOM     59  CZ3 TRP E   8     -14.986   4.598   0.649  1.00  3.44
ATOM     60  CH2 TRP E   8     -15.408   5.169   1.797  1.00  3.63
ATOM     61  N   GLY E   9     -12.518   7.561  -1.211  1.00  5.74
ATOM     62  CA  GLY E   9     -13.871   8.018  -1.498  1.00  4.26
ATOM     63  C   GLY E   9     -13.919   8.612  -2.843  1.00  5.46
ATOM     64  O   GLY E   9     -15.033   8.521  -3.411  1.00  6.86
ATOM     65  N   LEU E  10     -12.839   9.232  -3.295  1.00  6.64
ATOM     66  CA  LEU E  10     -12.897   9.753  -4.625  1.00  8.21
ATOM     67  C   LEU E  10     -12.928   8.510  -5.531  1.00  8.66
ATOM     68  O   LEU E  10     -13.661   8.378  -6.500  1.00  8.31
ATOM     69  CB  LEU E  10     -11.758  10.707  -4.840  1.00  8.04
ATOM     70  CG  LEU E  10     -11.709  12.050  -4.179  1.00  8.82
ATOM     71  CD1 LEU E  10     -10.758  13.007  -4.888  1.00  8.03
ATOM     72  CD2 LEU E  10     -13.150  12.593  -4.223  1.00  8.50
ATOM     73  N   ALA E  11     -12.114   7.550  -5.195  1.00  7.84
ATOM     74  CA  ALA E  11     -12.023   6.305  -5.923  1.00  7.46
ATOM     75  C   ALA E  11     -13.350   5.550  -5.806  1.00  7.02
ATOM     76  O   ALA E  11     -13.774   4.870  -6.711  1.00  7.70
ATOM     77  CB  ALA E  11     -10.883   5.375  -5.552  1.00  4.55
ATOM     78  N   ARG E  12     -13.975   5.568  -4.698  1.00  6.57
ATOM     79  CA  ARG E  12     -15.206   4.861  -4.492  1.00  7.01
ATOM     80  C   ARG E  12     -16.325   5.303  -5.395  1.00  8.87
ATOM     81  O   ARG E  12     -17.103   4.491  -5.951  1.00 11.36
ATOM     82  CB  ARG E  12     -15.656   4.811  -3.098  1.00  6.15
ATOM     83  CG  ARG E  12     -16.720   3.741  -2.832  1.00  6.57
ATOM     84  CD  ARG E  12     -16.250   2.338  -3.109  1.00  6.03
ATOM     85  NE  ARG E  12     -17.331   1.378  -2.964  1.00  5.73
ATOM     86  CZ  ARG E  12     -18.095   1.040  -3.961  1.00  6.05
ATOM     87  NH1 ARG E  12     -17.975   1.529  -5.139  1.00  5.46
ATOM     88  NH2 ARG E  12     -18.949   0.056  -3.777  1.00  7.01
ATOM     89  N   ILE E  13     -16.497   6.569  -5.521  1.00  8.88
ATOM     90  CA  ILE E  13     -17.489   7.283  -6.298  1.00 10.69
ATOM     91  C   ILE E  13     -17.353   7.012  -7.707  1.00  9.20
ATOM     92  O   ILE E  13     -18.391   7.249  -8.283  1.00 10.36
ATOM     93  CB  ILE E  13     -17.377   8.757  -5.801  1.00 12.75
ATOM     94  CG1 ILE E  13     -18.318   8.726  -4.606  1.00 14.57
ATOM     95  CG2 ILE E  13     -17.437   9.992  -6.671  1.00 14.29
ATOM     96  CD1 ILE E  13     -18.700  10.202  -4.193  1.00 18.84
ATOM     97  N   SER E  14     -16.245   6.670  -8.290  1.00  7.72
ATOM     98  CA  SER E  14     -16.087   6.410  -9.642  1.00  7.81
ATOM     99  C   SER E  14     -15.839   4.928  -9.879  1.00  8.64
ATOM    100  O   SER E  14     -15.340   4.513 -10.884  1.00 10.60
ATOM    101  CB  SER E  14     -14.952   7.202 -10.222  1.00  8.75
ATOM    102  OG  SER E  14     -13.746   6.741  -9.611  1.00 10.43
ATOM    103  N   SER E  15     -16.130   4.020  -9.041  1.00  9.39
ATOM    104  CA  SER E  15     -16.074   2.607  -8.889  1.00 10.53
ATOM    105  C   SER E  15     -17.404   2.015  -8.400  1.00 12.20
ATOM    106  O   SER E  15     -18.143   2.373  -7.498  1.00 13.09
ATOM    107  CB  SER E  15     -14.989   2.159  -7.927  1.00 10.74
ATOM    108  OG  SER E  15     -14.739   0.777  -8.216  1.00 11.58
ATOM    109  N   THR E  16     -17.563   0.840  -8.967  1.00 12.39
ATOM    110  CA  THR E  16     -18.674  -0.099  -8.764  1.00 13.33
ATOM    111  C   THR E  16     -18.186  -1.067  -7.740  1.00 13.71
ATOM    112  O   THR E  16     -19.054  -1.719  -7.195  1.00 14.47
ATOM    113  CB  THR E  16     -18.778  -0.645 -10.188  1.00 15.23
ATOM    114  OG1 THR E  16     -20.149  -0.542 -10.647  1.00 15.49
ATOM    115  CG2 THR E  16     -18.152  -1.994 -10.452  1.00 13.95
ATOM    116  N   SER E  17     -16.939  -1.119  -7.304  1.00 13.75
ATOM    117  CA  SER E  17     -16.420  -2.030  -6.320  1.00 15.39
ATOM    118  C   SER E  17     -15.501  -1.279  -5.400  1.00 14.51
ATOM    119  O   SER E  17     -14.918  -0.323  -5.915  1.00 14.54
ATOM    120  CB  SER E  17     -15.627  -3.163  -6.954  1.00 15.36
ATOM    121  OG  SER E  17     -14.616  -2.617  -7.771  1.00 16.91
ATOM    122  N   PRO E  18     -15.469  -1.688  -4.187  1.00 14.15
ATOM    123  CA  PRO E  18     -14.606  -1.041  -3.209  1.00 12.63
ATOM    124  C   PRO E  18     -13.198  -1.547  -3.486  1.00 13.42
ATOM    125  O   PRO E  18     -13.005  -2.481  -4.270  1.00 11.82
ATOM    126  CB  PRO E  18     -15.098  -1.566  -1.913  1.00 12.06
ATOM    127  CG  PRO E  18     -15.515  -2.937  -2.274  1.00 12.23
ATOM    128  CD  PRO E  18     -16.251  -2.749  -3.574  1.00 13.29
ATOM    129  N   GLY E  19     -12.250  -0.863  -2.888  1.00 14.10
ATOM    130  CA  GLY E  19     -10.844  -1.255  -3.071  1.00 13.30
ATOM    131  C   GLY E  19     -10.030  -0.645  -4.129  1.00 13.64
ATOM    132  O   GLY E  19      -8.812  -0.953  -4.187  1.00 12.51
ATOM    133  N   THR E  20     -10.605   0.217  -4.925  1.00 13.29
ATOM    134  CA  THR E  20      -9.798   0.814  -5.987  1.00 13.71
ATOM    135  C   THR E  20      -9.075   2.080  -5.529  1.00 13.12
ATOM    136  O   THR E  20      -9.439   2.526  -4.470  1.00 12.30
ATOM    137  CB  THR E  20     -10.674   0.943  -7.232  1.00 14.94
ATOM    138  OG1 THR E  20     -11.555   2.055  -6.847  1.00 15.31
ATOM    139  CG2 THR E  20     -11.385  -0.323  -7.709  1.00 13.27
ATOM    140  N   SER E  21      -8.086   2.576  -6.254  1.00 12.55
ATOM    141  CA  SER E  21      -7.384   3.771  -5.812  1.00 12.13
ATOM    142  C   SER E  21      -7.336   4.909  -6.779  1.00 10.82
ATOM    143  O   SER E  21      -6.722   5.920  -6.408  1.00 10.30
ATOM    144  CB  SER E  21      -5.978   3.507  -5.282  1.00 12.83
ATOM    145  OG  SER E  21      -5.391   2.714  -6.264  1.00 16.27
ATOM    146  N   THR E  22      -7.906   4.758  -7.905  1.00  9.73
ATOM    147  CA  THR E  22      -7.931   5.821  -8.857  1.00  8.07
ATOM    148  C   THR E  22      -9.295   6.517  -8.855  1.00  9.30
ATOM    149  O   THR E  22     -10.307   5.776  -8.788  1.00  8.65
ATOM    150  CB  THR E  22      -7.675   5.286 -10.257  1.00  8.47
ATOM    151  OG1 THR E  22      -6.431   4.620  -9.923  1.00  8.18
ATOM    152  CG2 THR E  22      -7.392   6.451 -11.148  1.00  8.01
ATOM    153  N   TYR E  23      -9.281   7.811  -8.990  1.00  7.25
ATOM    154  CA  TYR E  23     -10.591   8.494  -9.018  1.00  9.09
ATOM    155  C   TYR E  23     -10.736   8.743 -10.459  1.00  9.57
ATOM    156  O   TYR E  23      -9.844   9.432 -10.956  1.00  9.48
ATOM    157  CB  TYR E  23     -10.462   9.775  -8.163  1.00  7.14
ATOM    158  CG  TYR E  23     -11.577  10.758  -8.480  1.00  6.61
ATOM    159  CD1 TYR E  23     -12.865  10.267  -8.690  1.00  6.14
ATOM    160  CD2 TYR E  23     -11.483  12.144  -8.391  1.00  6.63
ATOM    161  CE1 TYR E  23     -13.951  11.093  -8.929  1.00  5.61
ATOM    162  CE2 TYR E  23     -12.539  13.007  -8.597  1.00  6.10
ATOM    163  CZ  TYR E  23     -13.801  12.463  -8.866  1.00  6.78
ATOM    164  OH  TYR E  23     -14.917  13.277  -9.011  1.00  6.41
ATOM    165  N   TYR E  24     -11.722   8.426 -11.248  1.00 11.27
ATOM    166  CA  TYR E  24     -11.823   8.644 -12.660  1.00  9.65
ATOM    167  C   TYR E  24     -12.986   9.591 -12.725  1.00  8.91
ATOM    168  O   TYR E  24     -13.996   9.288 -12.140  1.00  7.00
ATOM    169  CB  TYR E  24     -12.249   7.355 -13.395  1.00 12.20
ATOM    170  CG  TYR E  24     -11.292   6.155 -13.382  1.00 14.91
ATOM    171  CD1 TYR E  24     -10.108   6.003 -14.108  1.00 14.82
ATOM    172  CD2 TYR E  24     -11.568   5.120 -12.484  1.00 14.74
ATOM    173  CE1 TYR E  24      -9.315   4.856 -13.953  1.00 16.14
ATOM    174  CE2 TYR E  24     -10.736   4.022 -12.255  1.00 15.32
ATOM    175  CZ  TYR E  24      -9.606   3.880 -13.017  1.00 16.18
ATOM    176  OH  TYR E  24      -8.847   2.752 -12.749  1.00 18.16
ATOM    177  N   TYR E  25     -12.881  10.681 -13.389  1.00  9.43
ATOM    178  CA  TYR E  25     -13.922  11.691 -13.538  1.00  8.77
ATOM    179  C   TYR E  25     -13.739  12.417 -14.798  1.00  9.22
ATOM    180  O   TYR E  25     -12.639  12.277 -15.323  1.00  7.86
ATOM    181  CB  TYR E  25     -13.711  12.750 -12.493  1.00  8.08
ATOM    182  CG  TYR E  25     -12.436  13.528 -12.529  1.00  7.24
ATOM    183  CD1 TYR E  25     -11.371  12.900 -11.886  1.00  7.83
ATOM    184  CD2 TYR E  25     -12.269  14.855 -12.959  1.00  8.02
ATOM    185  CE1 TYR E  25     -10.073  13.380 -11.824  1.00  6.87
ATOM    186  CE2 TYR E  25     -10.969  15.415 -12.820  1.00  8.75
ATOM    187  CZ  TYR E  25      -9.894  14.688 -12.254  1.00  9.54
ATOM    188  OH  TYR E  25      -8.567  15.174 -12.125  1.00 10.57
ATOM    189  N   ASP E  26     -14.776  13.096 -15.215  1.00 10.24
ATOM    190  CA  ASP E  26     -14.703  13.871 -16.393  1.00 11.66
ATOM    191  C   ASP E  26     -13.982  15.188 -16.057  1.00 13.59
ATOM    192  O   ASP E  26     -14.134  15.904 -15.050  1.00 12.72
ATOM    193  CB  ASP E  26     -16.128  14.071 -16.845  1.00 12.76
ATOM    194  CG  ASP E  26     -16.125  15.018 -17.975  1.00 13.62
ATOM    195  OD1 ASP E  26     -16.097  16.237 -17.964  1.00 14.31
ATOM    196  OD2 ASP E  26     -16.128  14.490 -19.036  1.00 13.23
ATOM    197  N   GLU E  27     -13.109  15.456 -16.997  1.00 13.11
ATOM    198  CA  GLU E  27     -12.261  16.679 -16.884  1.00 13.00
ATOM    199  C   GLU E  27     -13.016  17.962 -16.695  1.00 11.07
ATOM    200  O   GLU E  27     -12.346  18.900 -16.258  1.00 10.98
ATOM    201  CB  GLU E  27     -11.369  16.880 -18.071  1.00 15.63
ATOM    202  CG  GLU E  27     -10.761  15.566 -18.497  1.00 19.41
ATOM    203  CD  GLU E  27     -11.270  14.196 -18.728  1.00 20.42
ATOM    204  OE1 GLU E  27     -12.357  13.925 -19.251  1.00 21.81
ATOM    205  OE2 GLU E  27     -10.506  13.260 -18.449  1.00 23.07
ATOM    206  N   SER E  28     -14.257  18.117 -17.065  1.00 10.00
ATOM    207  CA  SER E  28     -15.087  19.362 -16.846  1.00  9.01
ATOM    208  C   SER E  28     -15.050  19.704 -15.379  1.00  8.04
ATOM    209  O   SER E  28     -15.049  20.845 -14.905  1.00  6.95
ATOM    210  CB  SER E  28     -16.545  19.145 -17.208  1.00  7.71
ATOM    211  OG  SER E  28     -17.150  17.930 -16.731  1.00  8.18
ATOM    212  N   ALA E  29     -15.002  18.638 -14.615  1.00  7.72
ATOM    213  CA  ALA E  29     -14.919  18.663 -13.195  1.00  7.94
ATOM    214  C   ALA E  29     -15.746  19.700 -12.491  1.00  7.92
ATOM    215  O   ALA E  29     -15.294  20.423 -11.635  1.00  9.59
ATOM    216  CB  ALA E  29     -13.403  18.832 -13.016  1.00  6.50
ATOM    217  N   GLY E  30     -16.995  19.967 -12.706  1.00  7.25
ATOM    218  CA  GLY E  30     -17.721  20.974 -11.992  1.00  5.70
ATOM    219  C   GLY E  30     -17.453  22.364 -12.496  1.00  6.92
ATOM    220  O   GLY E  30     -18.172  23.249 -11.913  1.00  4.23
ATOM    221  N   GLN E  31     -16.610  22.543 -13.480  1.00  6.14
ATOM    222  CA  GLN E  31     -16.582  24.005 -13.775  1.00 10.82
ATOM    223  C   GLN E  31     -17.945  24.545 -14.307  1.00 11.72
ATOM    224  O   GLN E  31     -18.727  23.985 -15.105  1.00 11.99
ATOM    225  CB  GLN E  31     -15.511  24.574 -14.659  1.00 14.34
ATOM    226  CG  GLN E  31     -15.192  23.537 -15.668  1.00 20.98
ATOM    227  CD  GLN E  31     -14.213  24.312 -16.539  1.00 26.32
ATOM    228  OE1 GLN E  31     -13.808  25.411 -16.128  1.00 28.13
ATOM    229  NE2 GLN E  31     -13.998  23.782 -17.710  1.00 28.58
ATOM    230  N   GLY E  32     -18.220  25.757 -13.864  1.00  9.89
ATOM    231  CA  GLY E  32     -19.437  26.479 -14.220  1.00  9.28
ATOM    232  C   GLY E  32     -20.461  26.466 -13.174  1.00  6.30
ATOM    233  O   GLY E  32     -21.393  27.227 -13.252  1.00  7.30
ATOM    234  N   SER E  33     -20.328  25.613 -12.254  1.00  7.00
ATOM    235  CA  SER E  33     -21.191  25.382 -11.138  1.00  5.63
ATOM    236  C   SER E  33     -20.559  26.103  -9.973  1.00  5.81
ATOM    237  O   SER E  33     -19.335  26.375  -9.960  1.00  2.21
ATOM    238  CB  SER E  33     -21.563  23.920 -10.922  1.00  5.22
ATOM    239  OG  SER E  33     -20.376  23.229 -10.624  1.00  7.47
ATOM    240  N   CYS E  34     -21.481  26.272  -9.033  1.00  4.01
ATOM    241  CA  CYS E  34     -21.096  26.966  -7.852  1.00  5.68
ATOM    242  C   CYS E  34     -21.543  26.147  -6.680  1.00  6.93
ATOM    243  O   CYS E  34     -22.592  25.524  -6.716  1.00  7.94
ATOM    244  CB  CYS E  34     -21.644  28.395  -7.796  1.00  5.82
ATOM    245  SG  CYS E  34     -21.217  29.517  -9.119  1.00  6.16
ATOM    246  N   VAL E  35     -20.797  26.097  -5.613  1.00  6.61
ATOM    247  CA  VAL E  35     -21.191  25.312  -4.505  1.00  4.85
ATOM    248  C   VAL E  35     -20.910  26.252  -3.381  1.00  6.36
ATOM    249  O   VAL E  35     -19.828  26.846  -3.246  1.00  4.71
ATOM    250  CB  VAL E  35     -20.415  23.987  -4.380  1.00  4.65
ATOM    251  CG1 VAL E  35     -20.654  23.325  -3.082  1.00  2.01
ATOM    252  CG2 VAL E  35     -20.520  23.131  -5.588  1.00  2.66
ATOM    253  N   TYR E  36     -22.037  26.422  -2.686  1.00  6.52
ATOM    254  CA  TYR E  36     -22.043  27.260  -1.521  1.00  6.09
ATOM    255  C   TYR E  36     -21.778  26.303  -0.387  1.00  6.28
ATOM    256  O   TYR E  36     -22.537  25.343  -0.331  1.00  6.26
ATOM    257  CB  TYR E  36     -23.294  28.069  -1.185  1.00  5.49
ATOM    258  CG  TYR E  36     -23.466  29.288  -2.051  1.00  5.97
ATOM    259  CD1 TYR E  36     -23.884  29.182  -3.351  1.00  6.90
ATOM    260  CD2 TYR E  36     -23.355  30.559  -1.587  1.00  4.96
ATOM    261  CE1 TYR E  36     -24.129  30.264  -4.155  1.00  6.32
ATOM    262  CE2 TYR E  36     -23.715  31.639  -2.330  1.00  5.83
ATOM    263  CZ  TYR E  36     -24.051  31.524  -3.612  1.00  5.94
ATOM    264  OH  TYR E  36     -24.307  32.678  -4.264  1.00  5.37
ATOM    265  N   VAL E  37     -20.680  26.485   0.303  1.00  5.65
ATOM    266  CA  VAL E  37     -20.397  25.612   1.405  1.00  5.70
ATOM    267  C   VAL E  37     -20.824  26.481   2.566  1.00  5.27
ATOM    268  O   VAL E  37     -20.216  27.480   2.888  1.00  3.53
ATOM    269  CB  VAL E  37     -18.945  25.085   1.495  1.00  5.95
ATOM    270  CG1 VAL E  37     -18.613  24.196   2.658  1.00  5.59
ATOM    271  CG2 VAL E  37     -18.499  24.229   0.406  1.00  6.30
ATOM    272  N   ILE E  38     -21.882  26.105   3.181  1.00  6.31
ATOM    273  CA  ILE E  38     -22.524  26.707   4.321  1.00  5.39
ATOM    274  C   ILE E  38     -21.995  25.938   5.493  1.00  5.18
ATOM    275  O   ILE E  38     -22.474  24.830   5.794  1.00  5.85
ATOM    276  CB  ILE E  38     -24.064  26.678   4.164  1.00  4.83
ATOM    277  CG1 ILE E  38     -24.401  27.295   2.835  1.00  4.86
ATOM    278  CG2 ILE E  38     -24.865  27.476   5.199  1.00  3.56
ATOM    279  CD1 ILE E  38     -25.859  27.134   2.399  1.00  5.18
ATOM    280  N   ASP E  39     -21.078  26.652   6.086  1.00  5.21
ATOM    281  CA  ASP E  39     -20.367  26.122   7.202  1.00  6.86
ATOM    282  C   ASP E  39     -19.619  27.163   8.010  1.00  6.17
ATOM    283  O   ASP E  39     -20.127  28.215   8.360  1.00  6.42
ATOM    284  CB  ASP E  39     -19.537  25.034   6.503  1.00  5.93
ATOM    285  CG  ASP E  39     -19.215  23.735   7.108  1.00  6.00
ATOM    286  OD1 ASP E  39     -18.441  23.803   8.044  1.00  5.55
ATOM    287  OD2 ASP E  39     -19.525  22.537   6.897  1.00  8.53
ATOM    288  N   THR E  40     -18.412  26.808   8.373  1.00  6.25
ATOM    289  CA  THR E  40     -17.420  27.542   9.183  1.00  7.29
ATOM    290  C   THR E  40     -16.543  28.506   8.402  1.00  8.19
ATOM    291  O   THR E  40     -15.791  29.224   9.064  1.00  6.48
ATOM    292  CB  THR E  40     -16.504  26.613  10.040  1.00  6.22
ATOM    293  OG1 THR E  40     -15.546  25.875   9.193  1.00  5.68
ATOM    294  CG2 THR E  40     -17.298  25.509  10.799  1.00  6.79
ATOM    295  N   GLY E  41     -16.756  28.452   7.141  1.00  7.11
ATOM    296  CA  GLY E  41     -15.990  29.324   6.275  1.00  7.51
ATOM    297  C   GLY E  41     -15.051  28.425   5.522  1.00  6.42
ATOM    298  O   GLY E  41     -15.222  27.268   5.757  1.00  5.84
ATOM    299  N   ILE E  42     -14.186  28.875   4.711  1.00  6.90
ATOM    300  CA  ILE E  42     -13.207  28.189   3.936  1.00  7.59
ATOM    301  C   ILE E  42     -11.911  29.037   3.896  1.00  8.51
ATOM    302  O   ILE E  42     -11.979  30.294   3.802  1.00  8.13
ATOM    303  CB  ILE E  42     -13.707  28.142   2.498  1.00  9.19
ATOM    304  CG1 ILE E  42     -15.112  27.450   2.462  1.00  9.27
ATOM    305  CG2 ILE E  42     -12.607  27.544   1.613  1.00  8.20
ATOM    306  CD1 ILE E  42     -15.641  27.633   1.050  1.00 12.76
ATOM    307  N   GLU E  43     -10.772  28.355   3.944  1.00  8.52
ATOM    308  CA  GLU E  43      -9.471  29.085   3.856  1.00  8.33
ATOM    309  C   GLU E  43      -9.218  29.249   2.419  1.00  8.81
ATOM    310  O   GLU E  43      -8.597  28.320   1.945  1.00  7.10
ATOM    311  CB  GLU E  43      -8.320  28.343   4.402  1.00  7.67
ATOM    312  CG  GLU E  43      -6.997  29.132   4.477  1.00  7.46
ATOM    313  CD  GLU E  43      -5.983  28.269   5.151  1.00  5.91
ATOM    314  OE1 GLU E  43      -5.286  27.419   4.702  1.00  6.47
ATOM    315  OE2 GLU E  43      -5.958  28.383   6.335  1.00  5.91
ATOM    316  N   ALA E  44      -9.832  30.249   1.844  1.00  9.75
ATOM    317  CA  ALA E  44      -9.760  30.521   0.461  1.00 11.15
ATOM    318  C   ALA E  44      -8.383  30.563  -0.154  1.00 12.50
ATOM    319  O   ALA E  44      -8.140  30.114  -1.257  1.00 12.68
ATOM    320  CB  ALA E  44     -10.570  31.722  -0.026  1.00 10.64
ATOM    321  N   SER E  45      -7.457  30.990   0.671  1.00 12.78
ATOM    322  CA  SER E  45      -6.048  31.104   0.211  1.00 12.70
ATOM    323  C   SER E  45      -5.318  29.776   0.220  1.00 11.34
ATOM    324  O   SER E  45      -4.137  29.821  -0.116  1.00 12.05
ATOM    325  CB  SER E  45      -5.369  32.164   1.037  1.00 10.10
ATOM    326  OG  SER E  45      -4.924  31.339   2.028  1.00 10.96
ATOM    327  N   HIS E  46      -5.981  28.710   0.611  1.00 10.05
ATOM    328  CA  HIS E  46      -5.267  27.449   0.604  1.00  9.76
ATOM    329  C   HIS E  46      -4.971  27.145  -0.803  1.00 10.62
ATOM    330  O   HIS E  46      -5.859  27.148  -1.623  1.00 12.25
ATOM    331  CB  HIS E  46      -6.200  26.322   1.081  1.00  9.61
ATOM    332  CG  HIS E  46      -5.514  25.006   1.337  1.00  7.30
ATOM    333  ND1 HIS E  46      -5.602  24.320   2.501  1.00  7.23
ATOM    334  CD2 HIS E  46      -4.698  24.329   0.557  1.00  5.11
ATOM    335  CE1 HIS E  46      -4.848  23.216   2.404  1.00  7.08
ATOM    336  NE2 HIS E  46      -4.328  23.215   1.245  1.00  7.31
ATOM    337  N   PRO E  47      -3.723  26.791  -1.088  1.00 12.95
ATOM    338  CA  PRO E  47      -3.245  26.447  -2.405  1.00 11.00
ATOM    339  C   PRO E  47      -4.100  25.470  -3.141  1.00  9.07
ATOM    340  O   PRO E  47      -4.150  25.624  -4.310  1.00  8.02
ATOM    341  CB  PRO E  47      -1.827  25.863  -2.180  1.00 12.19
ATOM    342  CG  PRO E  47      -1.514  25.854  -0.774  1.00 11.51
ATOM    343  CD  PRO E  47      -2.565  26.758  -0.163  1.00 12.36
ATOM    344  N   GLU E  48      -4.794  24.566  -2.494  1.00  8.07
ATOM    345  CA  GLU E  48      -5.626  23.522  -3.059  1.00  8.50
ATOM    346  C   GLU E  48      -6.935  23.987  -3.697  1.00  8.01
ATOM    347  O   GLU E  48      -7.504  23.227  -4.421  1.00  4.30
ATOM    348  CB  GLU E  48      -5.983  22.402  -2.130  1.00  8.84
ATOM    349  CG  GLU E  48      -4.892  21.383  -1.919  1.00 10.00
ATOM    350  CD  GLU E  48      -4.776  20.384  -2.976  1.00 11.37
ATOM    351  OE1 GLU E  48      -5.776  19.915  -3.434  1.00 13.03
ATOM    352  OE2 GLU E  48      -3.642  20.090  -3.348  1.00 11.37
ATOM    353  N   PHE E  49      -7.204  25.265  -3.458  1.00  8.55
ATOM    354  CA  PHE E  49      -8.441  25.813  -4.026  1.00 10.41
ATOM    355  C   PHE E  49      -7.974  26.619  -5.188  1.00  9.25
ATOM    356  O   PHE E  49      -8.935  27.026  -5.776  1.00  8.87
ATOM    357  CB  PHE E  49      -9.182  26.631  -3.029  1.00  9.80
ATOM    358  CG  PHE E  49      -9.706  25.869  -1.899  1.00  9.34
ATOM    359  CD1 PHE E  49     -10.570  24.776  -2.109  1.00  8.83
ATOM    360  CD2 PHE E  49      -9.420  26.335  -0.673  1.00  8.11
ATOM    361  CE1 PHE E  49     -11.163  24.081  -1.113  1.00  7.26
ATOM    362  CE2 PHE E  49     -10.034  25.631   0.328  1.00  8.49
ATOM    363  CZ  PHE E  49     -10.810  24.479   0.111  1.00  8.20
ATOM    364  N   GLU E  50      -6.684  26.820  -5.302  1.00  8.63
ATOM    365  CA  GLU E  50      -6.195  27.532  -6.434  1.00  8.38
ATOM    366  C   GLU E  50      -7.005  28.780  -6.784  1.00  8.45
ATOM    367  O   GLU E  50      -7.189  29.036  -7.924  1.00  6.39
ATOM    368  CB  GLU E  50      -6.251  26.599  -7.620  1.00  8.79
ATOM    369  CG  GLU E  50      -5.930  25.104  -7.393  1.00  8.44
ATOM    370  CD  GLU E  50      -6.494  24.135  -8.333  1.00 10.41
ATOM    371  OE1 GLU E  50      -7.663  23.899  -8.593  1.00 10.44
ATOM    372  OE2 GLU E  50      -5.645  23.487  -8.978  1.00 11.33
ATOM    373  N   GLY E  51      -7.418  29.525  -5.811  1.00  6.53
ATOM    374  CA  GLY E  51      -8.157  30.747  -6.063  1.00  7.28
ATOM    375  C   GLY E  51      -9.599  30.496  -6.444  1.00  8.34
ATOM    376  O   GLY E  51     -10.228  31.499  -6.767  1.00  9.12
ATOM    377  N   ARG E  52     -10.140  29.296  -6.541  1.00  8.51
ATOM    378  CA  ARG E  52     -11.551  29.066  -6.859  1.00  7.02
ATOM    379  C   ARG E  52     -12.369  29.204  -5.628  1.00  7.48
ATOM    380  O   ARG E  52     -13.555  28.836  -5.760  1.00  7.60
ATOM    381  CB  ARG E  52     -11.755  27.655  -7.409  1.00  5.73
ATOM    382  CG  ARG E  52     -10.765  27.514  -8.543  1.00  6.42
ATOM    383  CD  ARG E  52     -10.944  26.185  -9.153  1.00  5.40
ATOM    384  NE  ARG E  52     -10.174  25.147  -8.521  1.00  5.05
ATOM    385  CZ  ARG E  52     -10.714  24.246  -7.701  1.00  6.63
ATOM    386  NH1 ARG E  52     -12.041  24.271  -7.418  1.00  4.57
ATOM    387  NH2 ARG E  52      -9.818  23.466  -7.111  1.00  3.51
ATOM    388  N   ALA E  53     -11.946  29.645  -4.522  1.00  6.35
ATOM    389  CA  ALA E  53     -12.859  29.686  -3.415  1.00  8.56
ATOM    390  C   ALA E  53     -12.984  31.085  -2.829  1.00 10.31
ATOM    391  O   ALA E  53     -11.920  31.703  -3.006  1.00 12.10
ATOM    392  CB  ALA E  53     -12.343  28.866  -2.272  1.00  7.47
ATOM    393  N   GLN E  54     -14.121  31.429  -2.297  1.00 10.69
ATOM    394  CA  GLN E  54     -14.052  32.773  -1.715  1.00 11.88
ATOM    395  C   GLN E  54     -15.147  32.900  -0.714  1.00  9.51
ATOM    396  O   GLN E  54     -16.177  32.256  -0.869  1.00  7.80
ATOM    397  CB  GLN E  54     -14.063  33.810  -2.779  1.00 16.47
ATOM    398  CG  GLN E  54     -14.662  33.271  -4.015  1.00 21.88
ATOM    399  CD  GLN E  54     -15.677  34.307  -4.395  1.00 26.13
ATOM    400  OE1 GLN E  54     -15.681  35.389  -3.801  1.00 29.23
ATOM    401  NE2 GLN E  54     -16.631  34.130  -5.280  1.00 28.09
ATOM    402  N   MET E  55     -14.932  33.638   0.294  1.00  7.72
ATOM    403  CA  MET E  55     -15.884  33.889   1.316  1.00  8.08
ATOM    404  C   MET E  55     -16.844  34.940   0.728  1.00  9.93
ATOM    405  O   MET E  55     -16.313  35.896   0.139  1.00  8.17
ATOM    406  CB  MET E  55     -15.207  34.500   2.490  1.00  7.14
ATOM    407  CG  MET E  55     -14.456  33.388   3.180  1.00  8.14
ATOM    408  SD  MET E  55     -15.594  32.070   3.691  1.00 11.03
ATOM    409  CE  MET E  55     -16.709  32.819   4.810  1.00  9.96
ATOM    410  N   VAL E  56     -18.148  34.787   0.974  1.00  8.95
ATOM    411  CA  VAL E  56     -19.227  35.677   0.470  1.00 10.21
ATOM    412  C   VAL E  56     -20.066  36.196   1.557  1.00 10.17
ATOM    413  O   VAL E  56     -20.690  37.246   1.430  1.00 10.83
ATOM    414  CB  VAL E  56     -19.864  34.742  -0.583  1.00 12.07
ATOM    415  CG1 VAL E  56     -21.232  34.224  -0.344  1.00  9.09
ATOM    416  CG2 VAL E  56     -19.377  35.116  -1.904  1.00  9.63
ATOM    417  N   LYS E  57     -19.999  35.606   2.712  1.00  9.80
ATOM    418  CA  LYS E  57     -20.838  36.207   3.741  1.00  9.51
ATOM    419  C   LYS E  57     -20.449  35.618   5.002  1.00  9.87
ATOM    420  O   LYS E  57     -20.078  34.417   4.986  1.00 10.71
ATOM    421  CB  LYS E  57     -22.246  35.690   3.311  1.00 10.39
ATOM    422  CG  LYS E  57     -23.308  35.909   4.330  1.00 10.51
ATOM    423  CD  LYS E  57     -23.139  37.354   4.728  1.00 10.73
ATOM    424  CE  LYS E  57     -24.461  38.031   4.760  1.00 13.34
ATOM    425  NZ  LYS E  57     -24.465  39.071   5.777  1.00 15.92
ATOM    426  N   THR E  58     -20.350  36.332   6.058  1.00 10.30
ATOM    427  CA  THR E  58     -20.011  35.672   7.288  1.00 10.65
ATOM    428  C   THR E  58     -21.101  36.115   8.266  1.00 11.27
ATOM    429  O   THR E  58     -21.547  37.266   8.063  1.00 11.50
ATOM    430  CB  THR E  58     -18.932  36.204   8.281  1.00  8.48
ATOM    431  OG1 THR E  58     -18.093  37.229   7.705  1.00 10.57
ATOM    432  CG2 THR E  58     -18.294  35.186   9.123  1.00  7.70
ATOM    433  N   TYR E  59     -21.406  35.248   9.180  1.00 10.80
ATOM    434  CA  TYR E  59     -22.347  35.934  10.081  1.00 10.95
ATOM    435  C   TYR E  59     -21.591  36.285  11.295  1.00 11.18
ATOM    436  O   TYR E  59     -22.320  36.492  12.233  1.00 12.99
ATOM    437  CB  TYR E  59     -23.539  35.065  10.484  1.00 10.68
ATOM    438  CG  TYR E  59     -24.423  34.959   9.280  1.00 11.34
ATOM    439  CD1 TYR E  59     -24.158  34.117   8.232  1.00 10.22
ATOM    440  CD2 TYR E  59     -25.468  35.892   9.214  1.00  9.72
ATOM    441  CE1 TYR E  59     -24.963  34.175   7.149  1.00  9.28
ATOM    442  CE2 TYR E  59     -26.284  35.877   8.148  1.00  8.86
ATOM    443  CZ  TYR E  59     -26.033  35.037   7.124  1.00  9.12
ATOM    444  OH  TYR E  59     -26.910  35.188   6.115  1.00  9.30
ATOM    445  N   TYR E  60     -20.318  36.134  11.437  1.00 12.07
ATOM    446  CA  TYR E  60     -19.416  36.372  12.500  1.00 14.28
ATOM    447  C   TYR E  60     -18.572  37.600  12.250  1.00 15.58
ATOM    448  O   TYR E  60     -18.871  38.399  11.415  1.00 16.13
ATOM    449  CB  TYR E  60     -18.577  35.083  12.850  1.00 13.46
ATOM    450  CG  TYR E  60     -19.622  34.067  13.231  1.00 13.86
ATOM    451  CD1 TYR E  60     -20.187  33.914  14.425  1.00 14.77
ATOM    452  CD2 TYR E  60     -20.250  33.325  12.279  1.00 16.00
ATOM    453  CE1 TYR E  60     -21.325  33.122  14.702  1.00 16.12
ATOM    454  CE2 TYR E  60     -21.336  32.458  12.455  1.00 16.65
ATOM    455  CZ  TYR E  60     -21.844  32.364  13.696  1.00 16.53
ATOM    456  OH  TYR E  60     -22.844  31.464  13.830  1.00 18.63
ATOM    457  N   TYR E  61     -17.627  37.907  13.067  1.00 17.32
ATOM    458  CA  TYR E  61     -16.668  39.005  13.068  1.00 18.62
ATOM    459  C   TYR E  61     -15.682  38.909  11.936  1.00 18.23
ATOM    460  O   TYR E  61     -15.263  39.968  11.498  1.00 18.51
ATOM    461  CB  TYR E  61     -15.736  38.985  14.296  1.00 18.71
ATOM    462  CG  TYR E  61     -16.591  38.864  15.491  1.00 20.28
ATOM    463  CD1 TYR E  61     -17.269  39.929  16.051  1.00 19.95
ATOM    464  CD2 TYR E  61     -16.848  37.597  16.007  1.00 20.44
ATOM    465  CE1 TYR E  61     -18.133  39.752  17.085  1.00 19.86
ATOM    466  CE2 TYR E  61     -17.732  37.410  17.013  1.00 20.02
ATOM    467  CZ  TYR E  61     -18.345  38.491  17.586  1.00 19.91
ATOM    468  OH  TYR E  61     -19.159  38.254  18.623  1.00 20.65
ATOM    469  N   SER E  62     -15.305  37.744  11.518  1.00 17.63
ATOM    470  CA  SER E  62     -14.327  37.528  10.473  1.00 18.68
ATOM    471  C   SER E  62     -14.886  36.586   9.469  1.00 19.08
ATOM    472  O   SER E  62     -15.866  35.894   9.828  1.00 20.56
ATOM    473  CB  SER E  62     -13.138  36.774  11.090  1.00 18.27
ATOM    474  OG  SER E  62     -12.233  36.468  10.123  1.00 18.38
ATOM    475  N   SER E  63     -14.337  36.562   8.339  1.00 19.46
ATOM    476  CA  SER E  63     -14.868  35.650   7.347  1.00 20.05
ATOM    477  C   SER E  63     -14.086  34.346   7.358  1.00 19.23
ATOM    478  O   SER E  63     -14.517  33.347   6.800  1.00 21.00
ATOM    479  CB  SER E  63     -14.987  36.112   5.963  1.00 19.55
ATOM    480  OG  SER E  63     -13.776  36.657   5.574  1.00 22.21
ATOM    481  N   ARG E  64     -13.049  34.407   8.092  1.00 18.37
ATOM    482  CA  ARG E  64     -12.126  33.296   8.231  1.00 18.22
ATOM    483  C   ARG E  64     -12.633  32.037   8.875  1.00 15.89
ATOM    484  O   ARG E  64     -13.352  32.079   9.859  1.00 17.20
ATOM    485  CB  ARG E  64     -10.948  33.979   8.932  1.00 20.60
ATOM    486  CG  ARG E  64      -9.828  32.988   9.194  1.00 25.07
ATOM    487  CD  ARG E  64      -8.563  33.626   8.646  1.00 30.05
ATOM    488  NE  ARG E  64      -8.723  35.042   9.084  1.00 33.66
ATOM    489  CZ  ARG E  64      -8.799  35.059  10.397  1.00 36.06
ATOM    490  NH1 ARG E  64      -8.691  33.798  10.895  1.00 37.00
ATOM    491  NH2 ARG E  64      -8.983  36.128  11.164  1.00 36.56
ATOM    492  N   ASP E  65     -12.129  30.918   8.436  1.00 11.99
ATOM    493  CA  ASP E  65     -12.360  29.546   8.828  1.00 10.30
ATOM    494  C   ASP E  65     -11.337  29.265   9.924  1.00 10.05
ATOM    495  O   ASP E  65     -10.145  28.976   9.712  1.00  7.90
ATOM    496  CB  ASP E  65     -12.296  28.535   7.727  1.00  9.23
ATOM    497  CG  ASP E  65     -12.508  27.113   8.239  1.00 10.24
ATOM    498  OD1 ASP E  65     -12.973  26.952   9.341  1.00  9.43
ATOM    499  OD2 ASP E  65     -12.173  26.060   7.653  1.00  8.98
ATOM    500  N   GLY E  66     -11.828  29.480  11.102  1.00  8.08
ATOM    501  CA  GLY E  66     -10.833  29.227  12.125  1.00  8.75
ATOM    502  C   GLY E  66     -11.100  27.806  12.608  1.00  8.12
ATOM    503  O   GLY E  66     -10.558  27.442  13.602  1.00  7.48
ATOM    504  N   ASN E  67     -11.964  27.053  11.989  1.00  7.47
ATOM    505  CA  ASN E  67     -12.252  25.674  12.388  1.00  7.34
ATOM    506  C   ASN E  67     -11.525  24.600  11.568  1.00  6.87
ATOM    507  O   ASN E  67     -10.692  23.813  12.029  1.00  6.71
ATOM    508  CB  ASN E  67     -13.758  25.441  12.475  1.00  8.93
ATOM    509  CG  ASN E  67     -14.036  24.032  13.006  1.00 11.13
ATOM    510  OD1 ASN E  67     -14.066  23.093  12.231  1.00 10.51
ATOM    511  ND2 ASN E  67     -14.172  23.936  14.277  1.00 10.62
ATOM    512  N   GLY E  68     -11.747  24.523  10.331  1.00  3.51
ATOM    513  CA  GLY E  68     -11.276  23.651   9.325  1.00  2.00
ATOM    514  C   GLY E  68     -12.431  22.793   8.815  1.00  2.00
ATOM    515  O   GLY E  68     -12.093  22.377   7.792  1.00  2.00
ATOM    516  N   HIS E  69     -13.435  22.607   9.594  1.00  2.00
ATOM    517  CA  HIS E  69     -14.467  21.717   9.112  1.00  2.00
ATOM    518  C   HIS E  69     -14.828  22.199   7.765  1.00  2.00
ATOM    519  O   HIS E  69     -15.011  21.440   6.852  1.00  2.61
ATOM    520  CB  HIS E  69     -15.789  21.755   9.848  1.00  2.44
ATOM    521  CG  HIS E  69     -16.892  20.831   9.546  1.00  4.63
ATOM    522  ND1 HIS E  69     -18.136  21.177   9.080  1.00  4.89
ATOM    523  CD2 HIS E  69     -16.909  19.493   9.831  1.00  5.10
ATOM    524  CE1 HIS E  69     -18.871  20.090   9.027  1.00  4.91
ATOM    525  NE2 HIS E  69     -18.206  19.113   9.581  1.00  6.47
ATOM    526  N   GLY E  70     -15.129  23.451   7.556  1.00  2.00
ATOM    527  CA  GLY E  70     -15.511  24.093   6.365  1.00  2.14
ATOM    528  C   GLY E  70     -14.541  23.967   5.226  1.00  3.45
ATOM    529  O   GLY E  70     -15.114  23.779   4.171  1.00  3.52
ATOM    530  N   THR E  71     -13.293  24.142   5.552  1.00  2.00
ATOM    531  CA  THR E  71     -12.275  24.035   4.557  1.00  4.10
ATOM    532  C   THR E  71     -12.240  22.586   4.133  1.00  5.35
ATOM    533  O   THR E  71     -11.963  22.239   3.034  1.00  6.20
ATOM    534  CB  THR E  71     -10.890  24.491   5.189  1.00  4.07
ATOM    535  OG1 THR E  71     -11.187  25.826   5.634  1.00  2.00
ATOM    536  CG2 THR E  71      -9.702  24.377   4.263  1.00  4.31
ATOM    537  N   HIS E  72     -12.379  21.679   5.074  1.00  6.33
ATOM    538  CA  HIS E  72     -12.377  20.225   4.874  1.00  5.88
ATOM    539  C   HIS E  72     -13.451  19.824   3.887  1.00  4.88
ATOM    540  O   HIS E  72     -13.176  19.346   2.851  1.00  4.71
ATOM    541  CB  HIS E  72     -12.606  19.432   6.124  1.00  5.87
ATOM    542  CG  HIS E  72     -12.069  18.056   5.883  1.00  5.28
ATOM    543  ND1 HIS E  72     -12.820  17.042   5.429  1.00  5.87
ATOM    544  CD2 HIS E  72     -10.869  17.483   6.050  1.00  5.29
ATOM    545  CE1 HIS E  72     -12.145  15.925   5.259  1.00  5.24
ATOM    546  NE2 HIS E  72     -10.947  16.185   5.674  1.00  5.19
ATOM    547  N   CYS E  73     -14.652  20.295   4.023  1.00  5.21
ATOM    548  CA  CYS E  73     -15.886  20.141   3.294  1.00  5.16
ATOM    549  C   CYS E  73     -15.636  20.788   1.993  1.00  4.23
ATOM    550  O   CYS E  73     -15.818  20.134   1.033  1.00  4.07
ATOM    551  CB  CYS E  73     -17.146  20.545   4.035  1.00  4.64
ATOM    552  SG  CYS E  73     -17.493  19.543   5.458  1.00  2.63
ATOM    553  N   ALA E  74     -15.207  22.002   1.943  1.00  5.25
ATOM    554  CA  ALA E  74     -14.983  22.645   0.693  1.00  5.95
ATOM    555  C   ALA E  74     -14.005  21.806  -0.074  1.00  5.31
ATOM    556  O   ALA E  74     -14.113  21.794  -1.262  1.00  5.94
ATOM    557  CB  ALA E  74     -14.544  24.109   0.735  1.00  3.87
ATOM    558  N   GLY E  75     -13.014  21.240   0.602  1.00  5.80
ATOM    559  CA  GLY E  75     -12.012  20.447  -0.111  1.00  3.81
ATOM    560  C   GLY E  75     -12.648  19.180  -0.694  1.00  2.65
ATOM    561  O   GLY E  75     -12.131  19.073  -1.794  1.00  2.36
ATOM    562  N   THR E  76     -13.498  18.372  -0.090  1.00  2.00
ATOM    563  CA  THR E  76     -13.983  17.180  -0.739  1.00  2.35
ATOM    564  C   THR E  76     -14.885  17.553  -1.866  1.00  3.39
ATOM    565  O   THR E  76     -15.083  16.834  -2.789  1.00  3.60
ATOM    566  CB  THR E  76     -14.829  16.499   0.359  1.00  3.52
ATOM    567  OG1 THR E  76     -13.722  16.200   1.237  1.00  2.90
ATOM    568  CG2 THR E  76     -15.619  15.368  -0.246  1.00  3.48
ATOM    569  N   VAL E  77     -15.509  18.727  -1.848  1.00  3.69
ATOM    570  CA  VAL E  77     -16.364  19.291  -2.817  1.00  4.60
ATOM    571  C   VAL E  77     -15.448  19.710  -3.975  1.00  5.93
ATOM    572  O   VAL E  77     -15.673  19.256  -5.071  1.00  5.38
ATOM    573  CB  VAL E  77     -17.195  20.527  -2.428  1.00  3.37
ATOM    574  CG1 VAL E  77     -17.798  20.984  -3.706  1.00  2.44
ATOM    575  CG2 VAL E  77     -18.209  20.465  -1.313  1.00  2.51
ATOM    576  N   GLY E  78     -14.379  20.477  -3.797  1.00  4.92
ATOM    577  CA  GLY E  78     -13.636  20.883  -4.878  1.00  7.55
ATOM    578  C   GLY E  78     -12.237  21.394  -4.775  1.00  7.89
ATOM    579  O   GLY E  78     -11.897  22.256  -5.577  1.00  8.84
ATOM    580  N   SER E  79     -11.456  20.802  -3.914  1.00  8.02
ATOM    581  CA  SER E  79     -10.054  21.272  -3.890  1.00  7.20
ATOM    582  C   SER E  79      -9.402  20.488  -5.026  1.00  7.81
ATOM    583  O   SER E  79      -9.924  19.476  -5.532  1.00  5.36
ATOM    584  CB  SER E  79      -9.347  20.962  -2.609  1.00  6.19
ATOM    585  OG  SER E  79      -9.445  19.574  -2.436  1.00  4.55
ATOM    586  N   ARG E  80      -8.190  20.836  -5.387  1.00  7.93
ATOM    587  CA  ARG E  80      -7.610  20.006  -6.432  1.00 11.14
ATOM    588  C   ARG E  80      -7.280  18.550  -6.125  1.00 10.08
ATOM    589  O   ARG E  80      -7.612  17.651  -6.890  1.00  8.18
ATOM    590  CB  ARG E  80      -6.340  20.692  -6.763  1.00 13.27
ATOM    591  CG  ARG E  80      -5.239  20.482  -7.715  1.00 19.12
ATOM    592  CD  ARG E  80      -4.224  21.441  -6.943  1.00 24.26
ATOM    593  NE  ARG E  80      -3.166  20.545  -7.108  1.00 26.57
ATOM    594  CZ  ARG E  80      -2.168  19.784  -7.324  1.00 29.59
ATOM    595  NH1 ARG E  80      -1.963  18.783  -6.459  1.00 30.13
ATOM    596  NH2 ARG E  80      -1.383  20.112  -8.324  1.00 31.21
ATOM    597  N   THR E  81      -6.738  18.307  -4.975  1.00  9.76
ATOM    598  CA  THR E  81      -6.381  16.940  -4.677  1.00  9.51
ATOM    599  C   THR E  81      -7.420  16.033  -4.101  1.00  8.73
ATOM    600  O   THR E  81      -7.473  14.854  -4.441  1.00  7.37
ATOM    601  CB  THR E  81      -5.060  16.871  -3.855  1.00 10.16
ATOM    602  OG1 THR E  81      -4.108  17.751  -4.470  1.00 11.48
ATOM    603  CG2 THR E  81      -4.388  15.507  -3.694  1.00 11.56
ATOM    604  N   TYR E  82      -8.143  16.648  -3.246  1.00  9.76
ATOM    605  CA  TYR E  82      -9.177  15.948  -2.509  1.00  8.76
ATOM    606  C   TYR E  82     -10.614  16.116  -2.890  1.00  7.32
ATOM    607  O   TYR E  82     -11.443  15.486  -2.234  1.00  7.17
ATOM    608  CB  TYR E  82      -8.996  16.563  -1.116  1.00  8.35
ATOM    609  CG  TYR E  82      -7.518  16.627  -0.805  1.00  8.55
ATOM    610  CD1 TYR E  82      -6.843  15.406  -0.617  1.00  9.08
ATOM    611  CD2 TYR E  82      -6.822  17.804  -0.629  1.00  8.57
ATOM    612  CE1 TYR E  82      -5.490  15.360  -0.388  1.00  8.94
ATOM    613  CE2 TYR E  82      -5.475  17.796  -0.375  1.00  7.49
ATOM    614  CZ  TYR E  82      -4.793  16.592  -0.310  1.00  9.94
ATOM    615  OH  TYR E  82      -3.422  16.559   0.004  1.00  9.97
ATOM    616  N   GLY E  83     -10.966  16.782  -3.913  1.00  7.59
ATOM    617  CA  GLY E  83     -12.332  17.089  -4.304  1.00  5.41
ATOM    618  C   GLY E  83     -12.846  16.359  -5.448  1.00  5.90
ATOM    619  O   GLY E  83     -12.092  15.892  -6.241  1.00  5.99
ATOM    620  N   VAL E  84     -14.137  16.218  -5.403  1.00  6.74
ATOM    621  CA  VAL E  84     -14.994  15.542  -6.342  1.00  6.25
ATOM    622  C   VAL E  84     -15.035  16.336  -7.612  1.00  8.13
ATOM    623  O   VAL E  84     -14.739  15.809  -8.675  1.00  8.95
ATOM    624  CB  VAL E  84     -16.394  15.277  -5.754  1.00  4.85
ATOM    625  CG1 VAL E  84     -17.360  14.613  -6.705  1.00  4.71
ATOM    626  CG2 VAL E  84     -16.219  14.459  -4.546  1.00  2.73
ATOM    627  N   VAL E  85     -15.146  17.641  -7.485  1.00  8.68
ATOM    628  CA  VAL E  85     -15.257  18.589  -8.583  1.00 10.89
ATOM    629  C   VAL E  85     -14.192  19.654  -8.524  1.00  9.43
ATOM    630  O   VAL E  85     -14.430  20.758  -8.038  1.00  8.12
ATOM    631  CB  VAL E  85     -16.585  19.205  -8.105  1.00 12.76
ATOM    632  CG1 VAL E  85     -16.218  20.302  -7.111  1.00 17.14
ATOM    633  CG2 VAL E  85     -17.579  19.726  -9.023  1.00 14.53
ATOM    634  N   LYS E  86     -13.093  19.252  -9.147  1.00  9.00
ATOM    635  CA  LYS E  86     -11.890  20.080  -9.136  1.00  7.77
ATOM    636  C   LYS E  86     -11.912  21.445  -9.716  1.00  9.29
ATOM    637  O   LYS E  86     -10.905  22.157  -9.432  1.00 11.18
ATOM    638  CB  LYS E  86     -10.843  19.131  -9.684  1.00  7.13
ATOM    639  CG  LYS E  86     -10.785  17.925  -8.763  1.00  6.55
ATOM    640  CD  LYS E  86      -9.584  17.094  -9.090  1.00  6.46
ATOM    641  CE  LYS E  86      -9.779  15.666  -8.645  1.00  7.27
ATOM    642  NZ  LYS E  86      -9.370  15.646  -7.287  1.00  5.76
ATOM    643  N   LYS E  87     -13.000  21.785 -10.346  1.00  9.50
ATOM    644  CA  LYS E  87     -13.019  23.128 -10.958  1.00 11.34
ATOM    645  C   LYS E  87     -14.202  24.019 -10.637  1.00 10.41
ATOM    646  O   LYS E  87     -14.335  25.083 -11.224  1.00  9.66
ATOM    647  CB  LYS E  87     -12.929  23.009 -12.431  1.00 13.79
ATOM    648  CG  LYS E  87     -11.441  22.825 -12.786  1.00 16.00
ATOM    649  CD  LYS E  87     -11.453  22.242 -14.120  1.00 18.78
ATOM    650  CE  LYS E  87     -10.111  21.747 -14.641  1.00 19.85
ATOM    651  NZ  LYS E  87     -10.598  21.322 -15.943  1.00 22.74
ATOM    652  N   THR E  88     -14.902  23.484  -9.672  1.00  9.28
ATOM    653  CA  THR E  88     -16.046  24.221  -9.214  1.00  8.59
ATOM    654  C   THR E  88     -15.583  25.506  -8.507  1.00  8.56
ATOM    655  O   THR E  88     -14.478  25.699  -8.069  1.00  6.42
ATOM    656  CB  THR E  88     -16.923  23.324  -8.281  1.00  9.08
ATOM    657  OG1 THR E  88     -18.270  23.966  -8.213  1.00  8.27
ATOM    658  CG2 THR E  88     -16.266  23.190  -6.971  1.00  7.01
ATOM    659  N   GLN E  89     -16.498  26.438  -8.388  1.00  8.51
ATOM    660  CA  GLN E  89     -16.463  27.718  -7.747  1.00 10.01
ATOM    661  C   GLN E  89     -16.958  27.471  -6.351  1.00  7.22
ATOM    662  O   GLN E  89     -18.072  26.981  -6.188  1.00  4.91
ATOM    663  CB  GLN E  89     -17.051  28.916  -8.489  1.00 11.49
ATOM    664  CG  GLN E  89     -16.953  30.255  -7.790  1.00 17.65
ATOM    665  CD  GLN E  89     -15.766  31.079  -7.340  1.00 20.38
ATOM    666  OE1 GLN E  89     -14.843  31.368  -8.102  1.00 23.85
ATOM    667  NE2 GLN E  89     -15.471  31.519  -6.143  1.00 19.92
ATOM    668  N   LEU E  90     -16.261  27.766  -5.289  1.00  6.49
ATOM    669  CA  LEU E  90     -16.685  27.579  -3.957  1.00  7.22
ATOM    670  C   LEU E  90     -17.067  28.896  -3.269  1.00  7.75
ATOM    671  O   LEU E  90     -16.159  29.740  -3.368  1.00  7.11
ATOM    672  CB  LEU E  90     -15.653  26.806  -3.106  1.00  5.34
ATOM    673  CG  LEU E  90     -15.349  25.506  -3.768  1.00  5.19
ATOM    674  CD1 LEU E  90     -13.984  25.006  -3.400  1.00  6.63
ATOM    675  CD2 LEU E  90     -16.439  24.519  -3.397  1.00  3.93
ATOM    676  N   PHE E  91     -18.199  28.978  -2.566  1.00  6.64
ATOM    677  CA  PHE E  91     -18.504  30.271  -1.940  1.00  7.57
ATOM    678  C   PHE E  91     -18.699  29.931  -0.524  1.00  7.19
ATOM    679  O   PHE E  91     -19.398  28.939  -0.260  1.00  7.97
ATOM    680  CB  PHE E  91     -19.688  30.989  -2.543  1.00  7.54
ATOM    681  CG  PHE E  91     -19.583  31.386  -3.901  1.00  8.75
ATOM    682  CD1 PHE E  91     -18.621  32.339  -4.258  1.00 10.02
ATOM    683  CD2 PHE E  91     -20.488  30.858  -4.801  1.00  9.89
ATOM    684  CE1 PHE E  91     -18.616  32.745  -5.556  1.00 11.73
ATOM    685  CE2 PHE E  91     -20.455  31.235  -6.093  1.00 11.22
ATOM    686  CZ  PHE E  91     -19.467  32.144  -6.466  1.00 11.49
ATOM    687  N   GLY E  92     -18.133  30.711   0.316  1.00  6.34
ATOM    688  CA  GLY E  92     -18.229  30.359   1.684  1.00  5.21
ATOM    689  C   GLY E  92     -19.177  31.284   2.379  1.00  5.78
ATOM    690  O   GLY E  92     -19.150  32.496   2.132  1.00  5.19
ATOM    691  N   VAL E  93     -20.012  30.548   3.080  1.00  5.50
ATOM    692  CA  VAL E  93     -21.032  31.194   3.903  1.00  7.77
ATOM    693  C   VAL E  93     -20.723  30.725   5.296  1.00  9.42
ATOM    694  O   VAL E  93     -20.936  29.532   5.586  1.00  7.69
ATOM    695  CB  VAL E  93     -22.464  31.003   3.416  1.00  6.99
ATOM    696  CG1 VAL E  93     -23.401  31.925   4.133  1.00  6.71
ATOM    697  CG2 VAL E  93     -22.623  31.327   1.979  1.00  7.53
ATOM    698  N   LYS E  94     -20.198  31.602   6.133  1.00  7.97
ATOM    699  CA  LYS E  94     -19.887  31.211   7.462  1.00  7.55
ATOM    700  C   LYS E  94     -21.122  31.397   8.319  1.00  7.08
ATOM    701  O   LYS E  94     -21.542  32.466   8.802  1.00  7.00
ATOM    702  CB  LYS E  94     -18.598  31.912   7.903  1.00  6.25
ATOM    703  CG  LYS E  94     -18.221  31.732   9.298  1.00  6.71
ATOM    704  CD  LYS E  94     -16.951  32.416   9.770  1.00  6.92
ATOM    705  CE  LYS E  94     -16.280  31.972  10.982  1.00  5.58
ATOM    706  NZ  LYS E  94     -16.389  30.569  11.430  1.00  6.97
ATOM    707  N   VAL E  95     -21.824  30.315   8.515  1.00  6.18
ATOM    708  CA  VAL E  95     -23.032  30.397   9.362  1.00  7.95
ATOM    709  C   VAL E  95     -22.561  29.718  10.632  1.00  8.46
ATOM    710  O   VAL E  95     -23.347  29.766  11.561  1.00  9.36
ATOM    711  CB  VAL E  95     -24.274  29.694   8.804  1.00  7.57
ATOM    712  CG1 VAL E  95     -24.649  30.337   7.519  1.00  7.61
ATOM    713  CG2 VAL E  95     -23.952  28.194   8.705  1.00  7.02
ATOM    714  N   LEU E  96     -21.361  29.131  10.540  1.00  7.55
ATOM    715  CA  LEU E  96     -20.898  28.483  11.718  1.00  9.43
ATOM    716  C   LEU E  96     -19.690  29.222  12.265  1.00  9.26
ATOM    717  O   LEU E  96     -18.826  29.792  11.637  1.00  9.29
ATOM    718  CB  LEU E  96     -20.687  26.981  11.570  1.00  9.03
ATOM    719  CG  LEU E  96     -21.748  26.022  11.084  1.00  9.96
ATOM    720  CD1 LEU E  96     -21.232  24.585  10.880  1.00  8.68
ATOM    721  CD2 LEU E  96     -22.945  26.018  11.994  1.00  9.34
ATOM    722  N   ASP E  97     -19.602  29.170  13.533  1.00 10.90
ATOM    723  CA  ASP E  97     -18.473  29.816  14.199  1.00 12.89
ATOM    724  C   ASP E  97     -17.261  28.853  14.169  1.00 13.24
ATOM    725  O   ASP E  97     -17.387  27.658  13.830  1.00 12.85
ATOM    726  CB  ASP E  97     -18.846  30.405  15.509  1.00 13.82
ATOM    727  CG  ASP E  97     -19.077  29.327  16.485  1.00 14.99
ATOM    728  OD1 ASP E  97     -18.740  28.140  16.356  1.00 15.34
ATOM    729  OD2 ASP E  97     -19.691  29.592  17.462  1.00 17.42
ATOM    730  N   ASP E  98     -16.098  29.382  14.536  1.00 11.86
ATOM    731  CA  ASP E  98     -14.837  28.652  14.610  1.00 11.50
ATOM    732  C   ASP E  98     -14.942  27.463  15.496  1.00 11.83
ATOM    733  O   ASP E  98     -13.978  26.692  15.431  1.00 12.00
ATOM    734  CB  ASP E  98     -13.638  29.548  14.897  1.00 11.09
ATOM    735  CG  ASP E  98     -13.555  30.473  13.742  1.00 12.55
ATOM    736  OD1 ASP E  98     -14.015  30.056  12.687  1.00 12.42
ATOM    737  OD2 ASP E  98     -13.101  31.615  13.965  1.00 13.28
ATOM    738  N   ASN E  99     -16.003  27.166  16.169  1.00 12.86
ATOM    739  CA  ASN E  99     -16.102  25.973  16.986  1.00 14.02
ATOM    740  C   ASN E  99     -16.974  24.872  16.427  1.00 13.63
ATOM    741  O   ASN E  99     -17.242  23.849  17.039  1.00 13.37
ATOM    742  CB  ASN E  99     -16.662  26.387  18.292  1.00 16.89
ATOM    743  CG  ASN E  99     -15.682  27.093  19.152  1.00 18.61
ATOM    744  OD1 ASN E  99     -14.499  26.712  19.198  1.00 20.94
ATOM    745  ND2 ASN E  99     -16.123  28.163  19.796  1.00 20.72
ATOM    746  N   GLY E 100     -17.589  25.214  15.372  1.00 13.76
ATOM    747  CA  GLY E 100     -18.489  24.526  14.489  1.00 12.40
ATOM    748  C   GLY E 100     -19.902  24.744  14.880  1.00 12.81
ATOM    749  O   GLY E 100     -20.766  23.980  14.479  1.00 13.39
ATOM    750  N   SER E 101     -20.255  25.606  15.767  1.00 14.00
ATOM    751  CA  SER E 101     -21.693  25.702  16.079  1.00 15.51
ATOM    752  C   SER E 101     -22.321  26.972  15.563  1.00 14.72
ATOM    753  O   SER E 101     -21.682  27.866  14.988  1.00 13.60
ATOM    754  CB  SER E 101     -21.854  25.697  17.540  1.00 17.80
ATOM    755  OG  SER E 101     -20.871  26.523  18.109  1.00 21.49
ATOM    756  N   GLY E 102     -23.606  27.030  15.812  1.00 14.45
ATOM    757  CA  GLY E 102     -24.355  28.241  15.399  1.00 16.44
ATOM    758  C   GLY E 102     -25.841  28.072  15.670  1.00 16.20
ATOM    759  O   GLY E 102     -26.123  26.950  16.119  1.00 17.51
ATOM    760  N   GLN E 103     -26.586  29.129  15.442  1.00 15.62
ATOM    761  CA  GLN E 103     -28.046  29.154  15.680  1.00 16.06
ATOM    762  C   GLN E 103     -28.860  28.865  14.458  1.00 14.38
ATOM    763  O   GLN E 103     -28.380  29.171  13.394  1.00 11.66
ATOM    764  CB  GLN E 103     -28.466  30.531  16.184  1.00 99.99
ATOM    765  CG  GLN E 103     -27.836  30.787  17.549  1.00 99.99
ATOM    766  CD  GLN E 103     -28.495  29.937  18.625  1.00 99.99
ATOM    767  OE1 GLN E 103     -29.410  29.169  18.340  1.00 99.99
ATOM    768  NE2 GLN E 103     -28.025  30.076  19.867  1.00 99.99
ATOM    769  N   TYR E 104     -30.015  28.282  14.595  1.00 12.89
ATOM    770  CA  TYR E 104     -30.892  27.951  13.525  1.00 15.08
ATOM    771  C   TYR E 104     -31.254  29.162  12.716  1.00 14.38
ATOM    772  O   TYR E 104     -31.187  29.061  11.532  1.00 13.53
ATOM    773  CB  TYR E 104     -32.100  27.220  14.131  1.00 16.52
ATOM    774  CG  TYR E 104     -31.696  25.756  14.117  1.00 19.02
ATOM    775  CD1 TYR E 104     -30.520  25.247  13.516  1.00 18.97
ATOM    776  CD2 TYR E 104     -32.650  24.903  14.690  1.00 19.69
ATOM    777  CE1 TYR E 104     -30.298  23.854  13.481  1.00 19.97
ATOM    778  CE2 TYR E 104     -32.425  23.511  14.669  1.00 19.69
ATOM    779  CZ  TYR E 104     -31.290  23.041  14.042  1.00 19.92
ATOM    780  OH  TYR E 104     -31.348  21.684  14.084  1.00 21.26
ATOM    781  N   SER E 105     -31.480  30.295  13.353  1.00 14.07
ATOM    782  CA  SER E 105     -31.815  31.563  12.685  1.00 14.42
ATOM    783  C   SER E 105     -30.697  32.052  11.791  1.00 13.46
ATOM    784  O   SER E 105     -31.007  32.638  10.779  1.00 13.58
ATOM    785  CB  SER E 105     -32.305  32.639  13.600  1.00 14.16
ATOM    786  OG  SER E 105     -31.321  32.867  14.526  1.00 16.71
ATOM    787  N   THR E 106     -29.439  31.817  12.188  1.00 13.49
ATOM    788  CA  THR E 106     -28.268  32.213  11.418  1.00 11.94
ATOM    789  C   THR E 106     -28.105  31.188  10.362  1.00 11.91
ATOM    790  O   THR E 106     -28.022  31.550   9.212  1.00 13.62
ATOM    791  CB  THR E 106     -27.123  32.925  12.158  1.00 12.93
ATOM    792  OG1 THR E 106     -25.892  32.335  11.662  1.00 15.50
ATOM    793  CG2 THR E 106     -27.056  33.277  13.555  1.00 13.29
ATOM    794  N   ILE E 107     -28.274  29.890  10.514  1.00 10.23
ATOM    795  CA  ILE E 107     -28.190  28.877   9.536  1.00  9.33
ATOM    796  C   ILE E 107     -29.364  29.168   8.588  1.00  9.79
ATOM    797  O   ILE E 107     -29.064  29.320   7.397  1.00  9.39
ATOM    798  CB  ILE E 107     -27.811  27.481  10.105  1.00  9.72
ATOM    799  CG1 ILE E 107     -29.166  26.757  10.111  1.00 10.27
ATOM    800  CG2 ILE E 107     -27.104  27.075  11.377  1.00  8.64
ATOM    801  CD1 ILE E 107     -29.238  26.127   8.758  1.00 13.03
ATOM    802  N   ILE E 108     -30.602  29.467   8.947  1.00  6.14
ATOM    803  CA  ILE E 108     -31.743  29.745   8.186  1.00  5.53
ATOM    804  C   ILE E 108     -31.400  31.022   7.507  1.00  6.76
ATOM    805  O   ILE E 108     -31.801  31.035   6.408  1.00  8.05
ATOM    806  CB  ILE E 108     -33.054  30.080   8.929  1.00  6.41
ATOM    807  CG1 ILE E 108     -33.598  28.781   9.545  1.00  5.43
ATOM    808  CG2 ILE E 108     -34.043  30.772   7.971  1.00  4.70
ATOM    809  CD1 ILE E 108     -34.663  29.145  10.591  1.00  6.05
ATOM    810  N   ALA E 109     -30.886  32.048   8.039  1.00  6.08
ATOM    811  CA  ALA E 109     -30.521  33.232   7.318  1.00  7.14
ATOM    812  C   ALA E 109     -29.469  33.035   6.236  1.00  6.73
ATOM    813  O   ALA E 109     -29.554  33.717   5.216  1.00  6.29
ATOM    814  CB  ALA E 109     -29.944  34.304   8.215  1.00  6.94
ATOM    815  N   GLY E 110     -28.521  32.150   6.402  1.00  6.07
ATOM    816  CA  GLY E 110     -27.432  31.804   5.501  1.00  5.65
ATOM    817  C   GLY E 110     -28.060  31.184   4.265  1.00  6.98
ATOM    818  O   GLY E 110     -27.614  31.344   3.158  1.00  6.32
ATOM    819  N   MET E 111     -29.039  30.309   4.455  1.00  7.16
ATOM    820  CA  MET E 111     -29.813  29.602   3.485  1.00  8.47
ATOM    821  C   MET E 111     -30.613  30.610   2.675  1.00  8.50
ATOM    822  O   MET E 111     -30.515  30.516   1.468  1.00  8.58
ATOM    823  CB  MET E 111     -30.725  28.491   4.027  1.00  9.48
ATOM    824  CG  MET E 111     -29.874  27.371   4.613  1.00  9.46
ATOM    825  SD  MET E 111     -31.054  26.005   4.823  1.00  8.90
ATOM    826  CE  MET E 111     -31.236  25.724   6.482  1.00 11.99
ATOM    827  N   ASP E 112     -31.350  31.549   3.207  1.00  7.00
ATOM    828  CA  ASP E 112     -32.129  32.565   2.522  1.00  7.01
ATOM    829  C   ASP E 112     -31.111  33.423   1.809  1.00  6.49
ATOM    830  O   ASP E 112     -31.397  33.909   0.762  1.00  6.78
ATOM    831  CB  ASP E 112     -33.044  33.401   3.393  1.00  8.25
ATOM    832  CG  ASP E 112     -34.110  32.550   4.018  1.00 10.68
ATOM    833  OD1 ASP E 112     -34.788  31.635   3.557  1.00 12.93
ATOM    834  OD2 ASP E 112     -34.473  32.886   5.112  1.00 13.38
ATOM    835  N   PHE E 113     -30.006  33.673   2.451  1.00  7.14
ATOM    836  CA  PHE E 113     -28.900  34.469   1.912  1.00  8.54
ATOM    837  C   PHE E 113     -28.538  33.877   0.576  1.00  7.23
ATOM    838  O   PHE E 113     -28.517  34.634  -0.371  1.00  6.85
ATOM    839  CB  PHE E 113     -27.683  34.723   2.788  1.00  6.86
ATOM    840  CG  PHE E 113     -26.542  35.295   2.048  1.00  5.17
ATOM    841  CD1 PHE E 113     -26.394  36.652   1.906  1.00  6.35
ATOM    842  CD2 PHE E 113     -25.596  34.520   1.477  1.00  5.04
ATOM    843  CE1 PHE E 113     -25.380  37.226   1.147  1.00  5.65
ATOM    844  CE2 PHE E 113     -24.594  35.002   0.691  1.00  5.44
ATOM    845  CZ  PHE E 113     -24.453  36.397   0.576  1.00  5.21
ATOM    846  N   VAL E 114     -28.094  32.652   0.494  1.00  7.49
ATOM    847  CA  VAL E 114     -27.739  31.908  -0.685  1.00  5.44
ATOM    848  C   VAL E 114     -28.882  31.914  -1.700  1.00  4.01
ATOM    849  O   VAL E 114     -28.574  32.101  -2.853  1.00  3.98
ATOM    850  CB  VAL E 114     -27.409  30.456  -0.246  1.00  5.15
ATOM    851  CG1 VAL E 114     -27.105  29.538  -1.417  1.00  7.96
ATOM    852  CG2 VAL E 114     -26.348  30.216   0.768  1.00  5.43
ATOM    853  N   ALA E 115     -30.121  31.620  -1.383  1.00  3.13
ATOM    854  CA  ALA E 115     -31.235  31.621  -2.259  1.00  5.20
ATOM    855  C   ALA E 115     -31.167  33.023  -2.869  1.00  7.00
ATOM    856  O   ALA E 115     -31.454  32.970  -4.018  1.00  6.89
ATOM    857  CB  ALA E 115     -32.622  31.513  -1.674  1.00  4.63
ATOM    858  N   SER E 116     -30.936  34.137  -2.231  1.00  7.16
ATOM    859  CA  SER E 116     -30.867  35.473  -2.867  1.00  8.30
ATOM    860  C   SER E 116     -29.589  35.807  -3.598  1.00  8.26
ATOM    861  O   SER E 116     -29.536  36.307  -4.676  1.00  6.68
ATOM    862  CB  SER E 116     -31.157  36.520  -1.811  1.00  7.96
ATOM    863  OG  SER E 116     -30.933  37.816  -2.286  1.00  5.64
ATOM    864  N   ASP E 117     -28.405  35.559  -3.022  1.00  8.11
ATOM    865  CA  ASP E 117     -27.045  35.781  -3.517  1.00  7.51
ATOM    866  C   ASP E 117     -26.778  35.045  -4.803  1.00  9.01
ATOM    867  O   ASP E 117     -25.974  35.677  -5.468  1.00  8.18
ATOM    868  CB  ASP E 117     -26.031  35.451  -2.432  1.00  7.56
ATOM    869  CG  ASP E 117     -24.615  35.741  -2.863  1.00  8.02
ATOM    870  OD1 ASP E 117     -24.379  36.946  -2.809  1.00  7.30
ATOM    871  OD2 ASP E 117     -23.884  34.802  -3.350  1.00  8.98
ATOM    872  N   LYS E 118     -27.303  33.858  -5.061  1.00  8.76
ATOM    873  CA  LYS E 118     -27.042  33.144  -6.246  1.00 13.57
ATOM    874  C   LYS E 118     -27.515  33.984  -7.397  1.00 15.44
ATOM    875  O   LYS E 118     -26.994  33.828  -8.500  1.00 17.16
ATOM    876  CB  LYS E 118     -27.540  31.699  -6.317  1.00 13.45
ATOM    877  CG  LYS E 118     -29.087  31.694  -6.446  1.00 16.39
ATOM    878  CD  LYS E 118     -29.748  30.379  -6.100  1.00 18.38
ATOM    879  CE  LYS E 118     -31.247  30.644  -5.846  1.00 19.05
ATOM    880  NZ  LYS E 118     -31.580  31.210  -7.095  1.00 19.73
ATOM    881  N   ASN E 119     -28.489  34.861  -7.139  1.00 16.06
ATOM    882  CA  ASN E 119     -28.998  35.692  -8.209  1.00 17.03
ATOM    883  C   ASN E 119     -27.883  36.686  -8.516  1.00 17.84
ATOM    884  O   ASN E 119     -28.032  37.273  -9.527  1.00 17.76
ATOM    885  CB  ASN E 119     -30.428  36.223  -8.104  1.00 15.41
ATOM    886  CG  ASN E 119     -31.412  35.272  -7.502  1.00 15.79
ATOM    887  OD1 ASN E 119     -32.103  35.399  -6.510  1.00 14.92
ATOM    888  ND2 ASN E 119     -31.553  34.127  -8.125  1.00 14.87
ATOM    889  N   ASN E 120     -26.799  36.905  -7.835  1.00 19.66
ATOM    890  CA  ASN E 120     -25.890  37.944  -8.382  1.00 22.45
ATOM    891  C   ASN E 120     -24.463  37.462  -8.672  1.00 22.50
ATOM    892  O   ASN E 120     -23.421  38.141  -8.773  1.00 21.69
ATOM    893  CB  ASN E 120     -26.248  39.145  -7.501  1.00 25.58
ATOM    894  CG  ASN E 120     -25.809  38.905  -6.133  1.00 27.40
ATOM    895  OD1 ASN E 120     -24.812  38.147  -6.067  1.00 29.81
ATOM    896  ND2 ASN E 120     -26.333  39.376  -5.050  1.00 27.43
ATOM    897  N   ARG E 121     -24.335  36.134  -8.812  1.00 20.22
ATOM    898  CA  ARG E 121     -23.196  35.287  -9.073  1.00 17.85
ATOM    899  C   ARG E 121     -23.464  34.692 -10.397  1.00 18.66
ATOM    900  O   ARG E 121     -24.588  34.573 -10.858  1.00 18.55
ATOM    901  CB  ARG E 121     -23.122  34.042  -8.222  1.00 16.31
ATOM    902  CG  ARG E 121     -22.947  34.221  -6.793  1.00 14.51
ATOM    903  CD  ARG E 121     -21.724  34.959  -6.417  1.00 13.62
ATOM    904  NE  ARG E 121     -21.882  35.773  -5.283  1.00 11.81
ATOM    905  CZ  ARG E 121     -21.097  36.676  -4.733  1.00 11.24
ATOM    906  NH1 ARG E 121     -19.913  36.969  -5.228  1.00  9.82
ATOM    907  NH2 ARG E 121     -21.556  37.253  -3.664  1.00  8.84
ATOM    908  N   ASN E 122     -22.408  34.341 -11.049  1.00 20.05
ATOM    909  CA  ASN E 122     -22.422  33.698 -12.360  1.00 19.67
ATOM    910  C   ASN E 122     -22.029  32.224 -12.164  1.00 16.31
ATOM    911  O   ASN E 122     -20.970  31.721 -11.790  1.00 14.09
ATOM    912  CB  ASN E 122     -21.653  34.659 -13.214  1.00 21.99
ATOM    913  CG  ASN E 122     -21.926  34.503 -14.632  1.00 24.34
ATOM    914  OD1 ASN E 122     -22.961  34.924 -15.140  1.00 26.38
ATOM    915  ND2 ASN E 122     -20.838  33.937 -15.162  1.00 26.06
ATOM    916  N   CYS E 123     -23.049  31.380 -12.177  1.00 14.24
ATOM    917  CA  CYS E 123     -23.026  29.906 -12.004  1.00 13.06
ATOM    918  C   CYS E 123     -23.820  29.372 -13.155  1.00 13.64
ATOM    919  O   CYS E 123     -24.946  28.898 -13.021  1.00 13.75
ATOM    920  CB  CYS E 123     -23.563  29.730 -10.650  1.00 13.31
ATOM    921  SG  CYS E 123     -22.710  30.639  -9.339  1.00  9.14
ATOM    922  N   PRO E 124     -23.219  29.381 -14.312  1.00 13.56
ATOM    923  CA  PRO E 124     -23.947  28.920 -15.442  1.00 13.65
ATOM    924  C   PRO E 124     -24.439  27.506 -15.251  1.00 15.31
ATOM    925  O   PRO E 124     -25.588  27.296 -15.721  1.00 17.98
ATOM    926  CB  PRO E 124     -23.087  29.254 -16.613  1.00 12.03
ATOM    927  CG  PRO E 124     -21.962  30.059 -16.111  1.00 12.08
ATOM    928  CD  PRO E 124     -21.890  29.910 -14.671  1.00 10.84
ATOM    929  N   LYS E 125     -23.763  26.534 -14.728  1.00 14.87
ATOM    930  CA  LYS E 125     -24.343  25.195 -14.586  1.00 14.07
ATOM    931  C   LYS E 125     -25.076  24.905 -13.339  1.00 13.79
ATOM    932  O   LYS E 125     -25.229  23.682 -13.073  1.00 13.87
ATOM    933  CB  LYS E 125     -23.160  24.209 -14.644  1.00 14.11
ATOM    934  CG  LYS E 125     -22.109  24.572 -15.621  1.00 14.09
ATOM    935  CD  LYS E 125     -22.797  24.746 -16.894  1.00 16.08
ATOM    936  CE  LYS E 125     -21.873  24.070 -17.841  1.00 18.50
ATOM    937  NZ  LYS E 125     -22.740  23.829 -18.983  1.00 21.26
ATOM    938  N   GLY E 126     -25.519  25.802 -12.511  1.00 13.59
ATOM    939  CA  GLY E 126     -26.200  25.313 -11.320  1.00 12.43
ATOM    940  C   GLY E 126     -25.464  25.619 -10.061  1.00 11.57
ATOM    941  O   GLY E 126     -24.275  25.922  -9.840  1.00 12.19
ATOM    942  N   VAL E 127     -26.340  25.619  -9.090  1.00  9.75
ATOM    943  CA  VAL E 127     -25.918  25.976  -7.778  1.00  8.34
ATOM    944  C   VAL E 127     -26.301  24.896  -6.810  1.00  7.02
ATOM    945  O   VAL E 127     -27.415  24.386  -6.875  1.00  5.06
ATOM    946  CB  VAL E 127     -26.496  27.381  -7.471  1.00  8.08
ATOM    947  CG1 VAL E 127     -26.024  27.862  -6.181  1.00  6.61
ATOM    948  CG2 VAL E 127     -26.190  28.415  -8.503  1.00  8.46
ATOM    949  N   VAL E 128     -25.286  24.568  -6.055  1.00  6.16
ATOM    950  CA  VAL E 128     -25.411  23.553  -5.053  1.00  4.96
ATOM    951  C   VAL E 128     -25.182  24.179  -3.727  1.00  5.17
ATOM    952  O   VAL E 128     -24.371  25.137  -3.675  1.00  4.34
ATOM    953  CB  VAL E 128     -24.344  22.493  -5.414  1.00  3.49
ATOM    954  CG1 VAL E 128     -24.094  21.259  -4.612  1.00  2.13
ATOM    955  CG2 VAL E 128     -24.514  22.060  -6.820  1.00  4.67
ATOM    956  N   ALA E 129     -25.803  23.699  -2.726  1.00  4.36
ATOM    957  CA  ALA E 129     -25.517  24.197  -1.449  1.00  5.84
ATOM    958  C   ALA E 129     -25.196  22.951  -0.640  1.00  7.34
ATOM    959  O   ALA E 129     -25.893  21.923  -0.634  1.00  7.52
ATOM    960  CB  ALA E 129     -26.617  24.984  -0.870  1.00  7.00
ATOM    961  N   SER E 130     -24.104  22.976   0.074  1.00  7.84
ATOM    962  CA  SER E 130     -23.683  21.789   0.862  1.00  7.99
ATOM    963  C   SER E 130     -23.705  22.234   2.279  1.00  7.93
ATOM    964  O   SER E 130     -23.147  23.293   2.597  1.00  5.95
ATOM    965  CB  SER E 130     -22.349  21.349   0.281  1.00  8.73
ATOM    966  OG  SER E 130     -21.929  20.152   0.871  1.00 10.82
ATOM    967  N   LEU E 131     -24.522  21.491   2.984  1.00  7.63
ATOM    968  CA  LEU E 131     -24.784  21.673   4.365  1.00  7.50
ATOM    969  C   LEU E 131     -24.520  20.432   5.175  1.00  6.37
ATOM    970  O   LEU E 131     -25.423  19.630   5.416  1.00  6.93
ATOM    971  CB  LEU E 131     -26.237  22.142   4.629  1.00  7.96
ATOM    972  CG  LEU E 131     -26.638  23.411   3.937  1.00 10.01
ATOM    973  CD1 LEU E 131     -27.641  23.305   2.837  1.00 11.41
ATOM    974  CD2 LEU E 131     -27.364  24.394   4.787  1.00 11.05
ATOM    975  N   SER E 132     -23.327  20.365   5.689  1.00  6.79
ATOM    976  CA  SER E 132     -22.670  19.389   6.559  1.00  5.45
ATOM    977  C   SER E 132     -22.939  19.886   7.925  1.00  5.53
ATOM    978  O   SER E 132     -21.940  20.237   8.549  1.00  3.30
ATOM    979  CB  SER E 132     -21.169  19.427   6.277  1.00  4.47
ATOM    980  OG  SER E 132     -21.111  18.741   5.069  1.00  4.01
ATOM    981  N   LEU E 133     -24.200  19.955   8.291  1.00  5.82
ATOM    982  CA  LEU E 133     -24.575  20.431   9.579  1.00  7.21
ATOM    983  C   LEU E 133     -26.007  19.992   9.834  1.00  8.67
ATOM    984  O   LEU E 133     -26.706  19.435   8.976  1.00  7.32
ATOM    985  CB  LEU E 133     -24.379  21.925   9.582  1.00  9.56
ATOM    986  CG  LEU E 133     -25.109  23.097   8.996  1.00  9.52
ATOM    987  CD1 LEU E 133     -24.340  23.777   7.941  1.00 11.47
ATOM    988  CD2 LEU E 133     -26.571  22.886   8.692  1.00 10.34
ATOM    989  N   GLY E 134     -26.396  20.178  11.044  1.00  8.80
ATOM    990  CA  GLY E 134     -27.774  19.772  11.364  1.00 10.09
ATOM    991  C   GLY E 134     -27.945  19.850  12.812  1.00 10.76
ATOM    992  O   GLY E 134     -27.037  20.169  13.526  1.00  9.87
ATOM    993  N   GLY E 135     -29.117  19.450  13.214  1.00 11.50
ATOM    994  CA  GLY E 135     -29.434  19.476  14.596  1.00 10.81
ATOM    995  C   GLY E 135     -30.805  18.794  14.568  1.00 10.64
ATOM    996  O   GLY E 135     -31.237  18.314  13.578  1.00 10.04
ATOM    997  N   GLY E 136     -31.388  18.860  15.711  1.00 11.50
ATOM    998  CA  GLY E 136     -32.695  18.309  16.060  1.00  9.84
ATOM    999  C   GLY E 136     -33.672  18.971  15.117  1.00 11.16
ATOM   1000  O   GLY E 136     -33.511  20.079  14.622  1.00 10.42
ATOM   1001  N   TYR E 137     -34.760  18.264  14.989  1.00 11.50
ATOM   1002  CA  TYR E 137     -35.920  18.535  14.207  1.00 10.21
ATOM   1003  C   TYR E 137     -36.387  19.977  14.397  1.00 10.58
ATOM   1004  O   TYR E 137     -36.560  20.426  15.506  1.00  9.84
ATOM   1005  CB  TYR E 137     -37.051  17.510  14.507  1.00 10.02
ATOM   1006  CG  TYR E 137     -38.072  17.722  13.440  1.00  9.78
ATOM   1007  CD1 TYR E 137     -37.993  17.170  12.245  1.00  9.35
ATOM   1008  CD2 TYR E 137     -39.076  18.642  13.728  1.00 10.11
ATOM   1009  CE1 TYR E 137     -38.919  17.571  11.303  1.00 11.37
ATOM   1010  CE2 TYR E 137     -40.056  18.998  12.839  1.00 11.01
ATOM   1011  CZ  TYR E 137     -39.919  18.497  11.581  1.00 12.00
ATOM   1012  OH  TYR E 137     -40.957  18.921  10.821  1.00 14.43
ATOM   1013  N   SER E 138     -36.520  20.647  13.274  1.00 10.21
ATOM   1014  CA  SER E 138     -36.988  22.060  13.234  1.00 10.58
ATOM   1015  C   SER E 138     -37.754  22.271  11.979  1.00 10.71
ATOM   1016  O   SER E 138     -37.225  22.187  10.889  1.00 10.08
ATOM   1017  CB  SER E 138     -35.901  23.097  13.365  1.00  9.45
ATOM   1018  OG  SER E 138     -36.416  24.366  13.090  1.00  9.61
ATOM   1019  N   SER E 139     -39.004  22.705  12.150  1.00 10.01
ATOM   1020  CA  SER E 139     -39.789  22.867  10.974  1.00  9.71
ATOM   1021  C   SER E 139     -39.368  24.114  10.238  1.00  9.89
ATOM   1022  O   SER E 139     -39.539  24.115   9.035  1.00  9.09
ATOM   1023  CB  SER E 139     -41.248  22.609  11.210  1.00 11.51
ATOM   1024  OG  SER E 139     -41.726  23.859  11.658  1.00 15.88
ATOM   1025  N   SER E 140     -38.718  25.034  10.888  1.00  8.07
ATOM   1026  CA  SER E 140     -38.274  26.281  10.290  1.00  9.65
ATOM   1027  C   SER E 140     -36.964  26.034   9.532  1.00  9.79
ATOM   1028  O   SER E 140     -36.701  26.639   8.528  1.00  9.46
ATOM   1029  CB  SER E 140     -37.892  27.274  11.335  1.00 10.16
ATOM   1030  OG  SER E 140     -39.079  27.739  11.880  1.00 14.31
ATOM   1031  N   VAL E 141     -36.208  25.078  10.036  1.00  9.40
ATOM   1032  CA  VAL E 141     -34.928  24.779   9.401  1.00  8.30
ATOM   1033  C   VAL E 141     -35.316  24.025   8.223  1.00  7.81
ATOM   1034  O   VAL E 141     -34.875  24.399   7.205  1.00  9.29
ATOM   1035  CB  VAL E 141     -33.988  24.135  10.378  1.00  8.00
ATOM   1036  CG1 VAL E 141     -32.785  23.645   9.596  1.00  9.10
ATOM   1037  CG2 VAL E 141     -33.438  25.111  11.350  1.00  6.23
ATOM   1038  N   ASN E 142     -36.136  23.034   8.339  1.00  8.30
ATOM   1039  CA  ASN E 142     -36.589  22.206   7.245  1.00  7.79
ATOM   1040  C   ASN E 142     -37.083  23.039   6.131  1.00  7.96
ATOM   1041  O   ASN E 142     -36.820  22.965   4.992  1.00  8.53
ATOM   1042  CB  ASN E 142     -37.657  21.261   7.770  1.00  7.98
ATOM   1043  CG  ASN E 142     -36.923  20.011   8.282  1.00  7.40
ATOM   1044  OD1 ASN E 142     -35.738  20.070   8.556  1.00  8.43
ATOM   1045  ND2 ASN E 142     -37.727  18.976   8.257  1.00  8.31
ATOM   1046  N   SER E 143     -37.860  23.982   6.558  1.00  7.74
ATOM   1047  CA  SER E 143     -38.541  24.943   5.747  1.00  8.04
ATOM   1048  C   SER E 143     -37.573  25.772   4.979  1.00  7.31
ATOM   1049  O   SER E 143     -37.907  25.898   3.819  1.00  8.96
ATOM   1050  CB  SER E 143     -39.358  25.840   6.651  1.00 10.80
ATOM   1051  OG  SER E 143     -40.308  26.476   5.901  1.00 11.53
ATOM   1052  N   ALA E 144     -36.586  26.253   5.670  1.00  5.16
ATOM   1053  CA  ALA E 144     -35.584  27.067   4.969  1.00  5.37
ATOM   1054  C   ALA E 144     -34.864  26.228   3.935  1.00  4.92
ATOM   1055  O   ALA E 144     -34.482  26.747   2.915  1.00  4.73
ATOM   1056  CB  ALA E 144     -34.568  27.809   5.819  1.00  2.94
ATOM   1057  N   ALA E 145     -34.633  24.966   4.266  1.00  2.98
ATOM   1058  CA  ALA E 145     -33.931  24.129   3.343  1.00  4.19
ATOM   1059  C   ALA E 145     -34.808  23.908   2.180  1.00  4.50
ATOM   1060  O   ALA E 145     -34.383  23.763   1.085  1.00  4.84
ATOM   1061  CB  ALA E 145     -33.580  22.777   3.970  1.00  2.91
ATOM   1062  N   ALA E 146     -36.102  23.861   2.367  1.00  5.41
ATOM   1063  CA  ALA E 146     -37.065  23.566   1.302  1.00  5.82
ATOM   1064  C   ALA E 146     -37.189  24.812   0.472  1.00  6.58
ATOM   1065  O   ALA E 146     -37.327  24.716  -0.694  1.00  6.81
ATOM   1066  CB  ALA E 146     -38.356  22.990   1.877  1.00  4.45
ATOM   1067  N   ARG E 147     -37.167  26.029   0.993  1.00  7.02
ATOM   1068  CA  ARG E 147     -37.227  27.249   0.211  1.00  6.42
ATOM   1069  C   ARG E 147     -35.957  27.306  -0.624  1.00  6.64
ATOM   1070  O   ARG E 147     -35.923  27.800  -1.703  1.00  7.21
ATOM   1071  CB  ARG E 147     -37.177  28.442   1.184  1.00  4.81
ATOM   1072  CG  ARG E 147     -38.566  28.706   1.797  1.00  5.99
ATOM   1073  CD  ARG E 147     -38.586  30.034   2.390  1.00  5.35
ATOM   1074  NE  ARG E 147     -37.465  30.419   3.248  1.00  5.65
ATOM   1075  CZ  ARG E 147     -37.633  30.134   4.523  1.00  5.35
ATOM   1076  NH1 ARG E 147     -38.682  29.514   5.039  1.00  3.75
ATOM   1077  NH2 ARG E 147     -36.695  30.447   5.400  1.00  4.33
ATOM   1078  N   LEU E 148     -34.768  27.063  -0.057  1.00  6.30
ATOM   1079  CA  LEU E 148     -33.479  27.099  -0.715  1.00  6.60
ATOM   1080  C   LEU E 148     -33.600  26.161  -1.868  1.00  5.96
ATOM   1081  O   LEU E 148     -33.344  26.542  -2.956  1.00  6.67
ATOM   1082  CB  LEU E 148     -32.257  26.840   0.152  1.00  5.60
ATOM   1083  CG  LEU E 148     -30.884  26.885  -0.450  1.00  5.38
ATOM   1084  CD1 LEU E 148     -30.600  28.241  -1.082  1.00  4.61
ATOM   1085  CD2 LEU E 148     -29.779  26.597   0.525  1.00  5.44
ATOM   1086  N   GLN E 149     -34.059  24.948  -1.681  1.00  5.07
ATOM   1087  CA  GLN E 149     -34.224  23.910  -2.627  1.00  5.69
ATOM   1088  C   GLN E 149     -35.148  24.409  -3.702  1.00  7.51
ATOM   1089  O   GLN E 149     -34.813  24.403  -4.857  1.00  4.60
ATOM   1090  CB  GLN E 149     -34.561  22.586  -1.957  1.00  4.59
ATOM   1091  CG  GLN E 149     -34.861  21.581  -2.994  1.00  6.00
ATOM   1092  CD  GLN E 149     -33.640  21.000  -3.614  1.00  6.47
ATOM   1093  OE1 GLN E 149     -32.662  20.669  -3.014  1.00  6.84
ATOM   1094  NE2 GLN E 149     -33.515  20.850  -4.854  1.00  6.77
ATOM   1095  N   SER E 150     -36.288  24.973  -3.295  1.00  8.62
ATOM   1096  CA  SER E 150     -37.255  25.483  -4.254  1.00 11.32
ATOM   1097  C   SER E 150     -36.750  26.719  -4.963  1.00 10.34
ATOM   1098  O   SER E 150     -37.194  26.879  -6.055  1.00 11.00
ATOM   1099  CB  SER E 150     -38.650  25.729  -3.760  1.00 12.62
ATOM   1100  OG  SER E 150     -38.559  26.637  -2.733  1.00 16.44
ATOM   1101  N   SER E 151     -35.883  27.537  -4.479  1.00  8.83
ATOM   1102  CA  SER E 151     -35.356  28.724  -5.160  1.00  9.38
ATOM   1103  C   SER E 151     -34.512  28.222  -6.312  1.00  9.79
ATOM   1104  O   SER E 151     -34.012  29.029  -7.084  1.00  9.85
ATOM   1105  CB  SER E 151     -34.581  29.565  -4.179  1.00  7.83
ATOM   1106  OG  SER E 151     -33.200  29.086  -4.040  1.00  6.16
ATOM   1107  N   GLY E 152     -34.186  26.951  -6.459  1.00  8.85
ATOM   1108  CA  GLY E 152     -33.416  26.316  -7.477  1.00 10.00
ATOM   1109  C   GLY E 152     -31.951  26.036  -7.101  1.00 11.43
ATOM   1110  O   GLY E 152     -31.040  26.183  -7.911  1.00 12.83
ATOM   1111  N   VAL E 153     -31.647  25.561  -5.946  1.00  9.83
ATOM   1112  CA  VAL E 153     -30.291  25.303  -5.514  1.00  7.65
ATOM   1113  C   VAL E 153     -30.332  23.834  -5.154  1.00  8.36
ATOM   1114  O   VAL E 153     -31.402  23.487  -4.619  1.00  9.98
ATOM   1115  CB  VAL E 153     -29.996  26.221  -4.353  1.00  7.70
ATOM   1116  CG1 VAL E 153     -28.804  25.718  -3.579  1.00  5.22
ATOM   1117  CG2 VAL E 153     -29.820  27.718  -4.605  1.00  7.21
ATOM   1118  N   MET E 154     -29.417  22.952  -5.467  1.00  6.55
ATOM   1119  CA  MET E 154     -29.552  21.581  -5.027  1.00  5.25
ATOM   1120  C   MET E 154     -29.101  21.565  -3.618  1.00  4.82
ATOM   1121  O   MET E 154     -27.937  21.881  -3.388  1.00  3.94
ATOM   1122  CB  MET E 154     -28.601  20.824  -5.895  1.00  5.91
ATOM   1123  CG  MET E 154     -28.690  19.371  -5.649  1.00  7.66
ATOM   1124  SD  MET E 154     -27.599  18.694  -4.386  1.00  5.97
ATOM   1125  CE  MET E 154     -28.027  16.980  -4.701  1.00  5.60
ATOM   1126  N   VAL E 155     -29.915  21.258  -2.669  1.00  5.43
ATOM   1127  CA  VAL E 155     -29.559  21.203  -1.310  1.00  4.65
ATOM   1128  C   VAL E 155     -29.096  19.795  -0.923  1.00  5.62
ATOM   1129  O   VAL E 155     -29.922  18.904  -1.171  1.00  5.94
ATOM   1130  CB  VAL E 155     -30.654  21.801  -0.457  1.00  4.71
ATOM   1131  CG1 VAL E 155     -30.215  21.746   0.985  1.00  4.86
ATOM   1132  CG2 VAL E 155     -30.837  23.263  -0.800  1.00  3.18
ATOM   1133  N   ALA E 156     -27.844  19.645  -0.480  1.00  4.60
ATOM   1134  CA  ALA E 156     -27.268  18.373  -0.047  1.00  4.66
ATOM   1135  C   ALA E 156     -27.118  18.545   1.420  1.00  3.75
ATOM   1136  O   ALA E 156     -26.408  19.444   1.828  1.00  4.05
ATOM   1137  CB  ALA E 156     -25.938  17.937  -0.657  1.00  4.82
ATOM   1138  N   VAL E 157     -27.542  17.659   2.255  1.00  3.32
ATOM   1139  CA  VAL E 157     -27.470  17.814   3.641  1.00  3.95
ATOM   1140  C   VAL E 157     -27.069  16.562   4.379  1.00  4.34
ATOM   1141  O   VAL E 157     -27.483  15.534   3.920  1.00  4.01
ATOM   1142  CB  VAL E 157     -28.720  18.391   4.287  1.00  2.67
ATOM   1143  CG1 VAL E 157     -29.317  19.637   3.682  1.00  2.78
ATOM   1144  CG2 VAL E 157     -29.795  17.349   4.425  1.00  4.65
ATOM   1145  N   ALA E 158     -26.288  16.750   5.424  1.00  5.19
ATOM   1146  CA  ALA E 158     -25.842  15.581   6.173  1.00  4.34
ATOM   1147  C   ALA E 158     -26.987  14.903   6.864  1.00  4.05
ATOM   1148  O   ALA E 158     -27.890  15.615   7.289  1.00  3.85
ATOM   1149  CB  ALA E 158     -24.705  15.977   7.061  1.00  5.07
ATOM   1150  N   ALA E 159     -27.011  13.567   6.839  1.00  4.83
ATOM   1151  CA  ALA E 159     -28.033  12.743   7.527  1.00  4.33
ATOM   1152  C   ALA E 159     -27.884  12.864   8.988  1.00  2.71
ATOM   1153  O   ALA E 159     -28.856  12.774   9.694  1.00  3.39
ATOM   1154  CB  ALA E 159     -27.979  11.296   7.117  1.00  2.14
ATOM   1155  N   GLY E 160     -26.639  12.991   9.431  1.00  4.68
ATOM   1156  CA  GLY E 160     -26.239  13.107  10.781  1.00  3.63
ATOM   1157  C   GLY E 160     -25.470  11.885  11.269  1.00  3.93
ATOM   1158  O   GLY E 160     -25.545  10.803  10.687  1.00  2.00
ATOM   1159  N   ASN E 161     -24.782  12.057  12.341  1.00  4.91
ATOM   1160  CA  ASN E 161     -23.939  10.991  12.883  1.00  7.56
ATOM   1161  C   ASN E 161     -24.332  10.341  14.125  1.00  7.53
ATOM   1162  O   ASN E 161     -23.423   9.980  14.848  1.00  7.86
ATOM   1163  CB  ASN E 161     -22.567  11.681  12.980  1.00  8.82
ATOM   1164  CG  ASN E 161     -22.100  12.437  11.794  1.00 11.52
ATOM   1165  OD1 ASN E 161     -22.104  11.873  10.714  1.00 12.97
ATOM   1166  ND2 ASN E 161     -21.698  13.719  11.837  1.00 12.38
ATOM   1167  N   ASN E 162     -25.576  10.159  14.427  1.00  9.32
ATOM   1168  CA  ASN E 162     -26.090   9.535  15.603  1.00  9.94
ATOM   1169  C   ASN E 162     -26.433   8.048  15.400  1.00 11.12
ATOM   1170  O   ASN E 162     -26.968   7.368  16.285  1.00 10.27
ATOM   1171  CB  ASN E 162     -27.162  10.515  15.976  1.00 13.07
ATOM   1172  CG  ASN E 162     -27.168  12.007  15.555  1.00 17.56
ATOM   1173  OD1 ASN E 162     -26.701  12.773  16.428  1.00 16.77
ATOM   1174  ND2 ASN E 162     -27.672  12.609  14.467  1.00 14.93
ATOM   1175  N   ASN E 163     -26.233   7.396  14.284  1.00 10.36
ATOM   1176  CA  ASN E 163     -26.584   5.984  14.080  1.00  8.72
ATOM   1177  C   ASN E 163     -28.096   5.880  14.408  1.00 11.00
ATOM   1178  O   ASN E 163     -28.535   4.920  15.058  1.00 10.44
ATOM   1179  CB  ASN E 163     -25.666   5.123  14.872  1.00  8.55
ATOM   1180  CG  ASN E 163     -25.897   3.645  14.747  1.00  9.45
ATOM   1181  OD1 ASN E 163     -26.266   3.251  13.678  1.00 10.96
ATOM   1182  ND2 ASN E 163     -25.881   2.678  15.606  1.00  9.49
ATOM   1183  N   ALA E 164     -28.881   6.896  13.974  1.00  9.48
ATOM   1184  CA  ALA E 164     -30.325   6.953  14.207  1.00  9.13
ATOM   1185  C   ALA E 164     -31.083   7.313  12.985  1.00  9.26
ATOM   1186  O   ALA E 164     -30.524   7.426  11.931  1.00  8.21
ATOM   1187  CB  ALA E 164     -30.615   7.847  15.391  1.00  6.95
ATOM   1188  N   ASP E 165     -32.396   7.332  13.074  1.00  8.02
ATOM   1189  CA  ASP E 165     -33.285   7.637  12.022  1.00  8.80
ATOM   1190  C   ASP E 165     -33.091   9.145  11.782  1.00  9.12
ATOM   1191  O   ASP E 165     -33.449   9.917  12.660  1.00 10.17
ATOM   1192  CB  ASP E 165     -34.741   7.217  12.286  1.00 10.20
ATOM   1193  CG  ASP E 165     -35.573   7.216  11.060  1.00 11.61
ATOM   1194  OD1 ASP E 165     -35.650   8.259  10.394  1.00 10.58
ATOM   1195  OD2 ASP E 165     -36.138   6.230  10.548  1.00 13.29
ATOM   1196  N   ALA E 166     -32.706   9.581  10.630  1.00  8.31
ATOM   1197  CA  ALA E 166     -32.496  10.986  10.307  1.00  7.95
ATOM   1198  C   ALA E 166     -33.742  11.851  10.411  1.00  9.45
ATOM   1199  O   ALA E 166     -33.691  13.099  10.254  1.00  7.13
ATOM   1200  CB  ALA E 166     -31.847  11.058   8.982  1.00  6.68
ATOM   1201  N   ARG E 167     -34.906  11.183  10.587  1.00 10.23
ATOM   1202  CA  ARG E 167     -36.235  11.797  10.719  1.00 10.22
ATOM   1203  C   ARG E 167     -36.343  12.772  11.837  1.00  9.63
ATOM   1204  O   ARG E 167     -37.227  13.659  11.792  1.00  9.82
ATOM   1205  CB  ARG E 167     -37.283  10.717  10.967  1.00 99.99
ATOM   1206  CG  ARG E 167     -37.347   9.784   9.764  1.00 99.99
ATOM   1207  CD  ARG E 167     -38.284   8.621  10.071  1.00 99.99
ATOM   1208  NE  ARG E 167     -38.335   7.667   8.941  1.00 99.99
ATOM   1209  CZ  ARG E 167     -38.903   6.468   9.030  1.00 99.99
ATOM   1210  NH1 ARG E 167     -39.473   6.039  10.153  1.00 99.99
ATOM   1211  NH2 ARG E 167     -38.893   5.690   7.951  1.00 99.99
ATOM   1212  N   ASN E 168     -35.439  12.622  12.754  1.00  9.74
ATOM   1213  CA  ASN E 168     -35.350  13.445  13.937  1.00  7.64
ATOM   1214  C   ASN E 168     -34.826  14.681  13.538  1.00  8.31
ATOM   1215  O   ASN E 168     -34.408  15.206  14.794  1.00  8.52
ATOM   1216  CB  ASN E 168     -35.343  12.745  15.215  1.00  9.33
ATOM   1217  CG  ASN E 168     -36.638  11.966  15.472  1.00  9.48
ATOM   1218  OD1 ASN E 168     -36.584  10.786  15.926  1.00 10.13
ATOM   1219  ND2 ASN E 168     -37.790  12.534  15.225  1.00  7.95
ATOM   1220  N   TYR E 169     -33.905  15.458  13.015  1.00  7.66
ATOM   1221  CA  TYR E 169     -32.671  15.621  12.434  1.00  6.63
ATOM   1222  C   TYR E 169     -32.953  16.738  11.478  1.00  5.39
ATOM   1223  O   TYR E 169     -33.769  16.243  10.691  1.00  3.04
ATOM   1224  CB  TYR E 169     -31.298  15.006  12.229  1.00  8.15
ATOM   1225  CG  TYR E 169     -30.961  14.211  13.435  1.00  9.64
ATOM   1226  CD1 TYR E 169     -30.512  14.740  14.572  1.00  9.78
ATOM   1227  CD2 TYR E 169     -31.444  12.864  13.452  1.00 11.34
ATOM   1228  CE1 TYR E 169     -30.295  13.848  15.586  1.00 10.77
ATOM   1229  CE2 TYR E 169     -31.315  11.978  14.474  1.00 11.48
ATOM   1230  CZ  TYR E 169     -30.664  12.537  15.541  1.00 11.83
ATOM   1231  OH  TYR E 169     -30.459  11.809  16.626  1.00 13.94
ATOM   1232  N   SER E 170     -32.760  17.994  11.418  1.00  3.12
ATOM   1233  CA  SER E 170     -32.866  19.113  10.624  1.00  3.70
ATOM   1234  C   SER E 170     -31.612  19.913  10.126  1.00  4.60
ATOM   1235  O   SER E 170     -30.729  19.866  10.897  1.00  5.12
ATOM   1236  CB  SER E 170     -34.012  20.038  10.962  1.00  2.00
ATOM   1237  OG  SER E 170     -35.280  19.537  10.911  1.00  3.06
ATOM   1238  N   PRO E 171     -31.879  19.742   8.866  1.00  6.18
ATOM   1239  CA  PRO E 171     -32.503  19.902   7.612  1.00  4.72
ATOM   1240  C   PRO E 171     -32.582  18.446   7.095  1.00  6.08
ATOM   1241  O   PRO E 171     -33.347  17.940   6.272  1.00  6.24
ATOM   1242  CB  PRO E 171     -31.879  20.862   6.683  1.00  5.37
ATOM   1243  CG  PRO E 171     -30.463  21.058   7.155  1.00  5.07
ATOM   1244  CD  PRO E 171     -30.570  20.425   8.461  1.00  5.45
ATOM   1245  N   ALA E 172     -31.838  17.498   7.649  1.00  5.42
ATOM   1246  CA  ALA E 172     -31.797  16.097   7.235  1.00  5.45
ATOM   1247  C   ALA E 172     -33.143  15.480   6.937  1.00  4.76
ATOM   1248  O   ALA E 172     -33.350  14.735   5.984  1.00  5.15
ATOM   1249  CB  ALA E 172     -30.936  15.367   8.259  1.00  4.70
ATOM   1250  N   SER E 173     -34.148  15.918   7.619  1.00  5.55
ATOM   1251  CA  SER E 173     -35.496  15.348   7.478  1.00  7.71
ATOM   1252  C   SER E 173     -36.427  16.106   6.581  1.00  7.87
ATOM   1253  O   SER E 173     -37.605  15.761   6.578  1.00  9.71
ATOM   1254  CB  SER E 173     -36.158  15.135   8.781  1.00  8.61
ATOM   1255  OG  SER E 173     -36.487  16.393   9.288  1.00 10.49
ATOM   1256  N   GLU E 174     -35.928  17.140   5.957  1.00  7.17
ATOM   1257  CA  GLU E 174     -36.744  17.889   5.062  1.00  6.13
ATOM   1258  C   GLU E 174     -36.665  16.957   3.907  1.00  6.04
ATOM   1259  O   GLU E 174     -35.673  16.648   3.272  1.00  5.30
ATOM   1260  CB  GLU E 174     -36.079  19.234   4.755  1.00  5.70
ATOM   1261  CG  GLU E 174     -36.812  19.893   3.592  1.00  6.41
ATOM   1262  CD  GLU E 174     -38.308  19.864   3.451  1.00  6.55
ATOM   1263  OE1 GLU E 174     -38.934  20.127   4.460  1.00  6.51
ATOM   1264  OE2 GLU E 174     -38.890  19.576   2.453  1.00  5.10
ATOM   1265  N   PRO E 175     -37.803  16.362   3.621  1.00  7.92
ATOM   1266  CA  PRO E 175     -37.875  15.467   2.512  1.00  7.69
ATOM   1267  C   PRO E 175     -37.604  16.308   1.334  1.00  7.06
ATOM   1268  O   PRO E 175     -37.005  15.589   0.543  1.00  7.34
ATOM   1269  CB  PRO E 175     -39.288  14.865   2.458  1.00  7.56
ATOM   1270  CG  PRO E 175     -39.819  15.239   3.746  1.00  9.26
ATOM   1271  CD  PRO E 175     -39.163  16.555   4.178  1.00  7.83
ATOM   1272  N   SER E 176     -37.840  17.469   0.851  1.00  6.72
ATOM   1273  CA  SER E 176     -37.399  17.918  -0.422  1.00  7.97
ATOM   1274  C   SER E 176     -35.894  18.058  -0.697  1.00  8.71
ATOM   1275  O   SER E 176     -35.642  18.238  -1.866  1.00  8.05
ATOM   1276  CB  SER E 176     -38.076  19.256  -0.685  1.00  9.43
ATOM   1277  OG  SER E 176     -37.598  20.276   0.201  1.00 11.12
ATOM   1278  N   VAL E 177     -34.937  18.063   0.215  1.00  8.09
ATOM   1279  CA  VAL E 177     -33.493  18.220  -0.033  1.00  6.68
ATOM   1280  C   VAL E 177     -32.802  16.880  -0.205  1.00  7.92
ATOM   1281  O   VAL E 177     -33.559  15.895  -0.202  1.00  9.64
ATOM   1282  CB  VAL E 177     -32.896  19.024   1.071  1.00  5.41
ATOM   1283  CG1 VAL E 177     -33.550  20.378   1.156  1.00  5.20
ATOM   1284  CG2 VAL E 177     -32.886  18.351   2.353  1.00  4.24
ATOM   1285  N   CYS E 178     -31.479  16.743  -0.306  1.00  8.45
ATOM   1286  CA  CYS E 178     -30.861  15.379  -0.456  1.00  6.91
ATOM   1287  C   CYS E 178     -30.141  14.983   0.777  1.00  6.52
ATOM   1288  O   CYS E 178     -29.104  15.629   0.962  1.00  6.87
ATOM   1289  CB  CYS E 178     -29.930  15.397  -1.633  1.00  5.80
ATOM   1290  SG  CYS E 178     -29.640  13.850  -2.471  1.00  5.09
ATOM   1291  N   THR E 179     -30.575  14.077   1.569  1.00  5.40
ATOM   1292  CA  THR E 179     -30.113  13.544   2.772  1.00  4.38
ATOM   1293  C   THR E 179     -29.114  12.430   2.435  1.00  4.03
ATOM   1294  O   THR E 179     -29.507  11.419   1.929  1.00  2.56
ATOM   1295  CB  THR E 179     -31.299  13.071   3.692  1.00  2.69
ATOM   1296  OG1 THR E 179     -32.036  14.347   3.614  1.00  2.39
ATOM   1297  CG2 THR E 179     -30.892  12.664   5.067  1.00  3.34
ATOM   1298  N   VAL E 180     -27.888  12.779   2.796  1.00  5.15
ATOM   1299  CA  VAL E 180     -26.667  11.995   2.613  1.00  3.64
ATOM   1300  C   VAL E 180     -26.170  11.167   3.765  1.00  4.43
ATOM   1301  O   VAL E 180     -25.709  11.789   4.676  1.00  3.50
ATOM   1302  CB  VAL E 180     -25.642  12.998   2.019  1.00  2.00
ATOM   1303  CG1 VAL E 180     -24.491  12.063   1.672  1.00  3.72
ATOM   1304  CG2 VAL E 180     -26.105  13.677   0.781  1.00  2.00
ATOM   1305  N   GLY E 181     -26.236   9.803   3.644  1.00  5.05
ATOM   1306  CA  GLY E 181     -25.703   8.955   4.719  1.00  4.33
ATOM   1307  C   GLY E 181     -24.222   8.726   4.468  1.00  5.24
ATOM   1308  O   GLY E 181     -23.726   9.086   3.402  1.00  4.77
ATOM   1309  N   ALA E 182     -23.458   8.100   5.324  1.00  4.83
ATOM   1310  CA  ALA E 182     -22.018   7.920   5.114  1.00  6.09
ATOM   1311  C   ALA E 182     -21.675   6.429   4.956  1.00  6.32
ATOM   1312  O   ALA E 182     -22.382   5.645   5.620  1.00  5.21
ATOM   1313  CB  ALA E 182     -21.169   8.485   6.277  1.00  4.13
ATOM   1314  N   SER E 183     -20.666   6.082   4.211  1.00  5.30
ATOM   1315  CA  SER E 183     -20.174   4.707   4.045  1.00  6.12
ATOM   1316  C   SER E 183     -18.659   4.707   4.288  1.00  5.14
ATOM   1317  O   SER E 183     -17.975   5.746   4.330  1.00  7.43
ATOM   1318  CB  SER E 183     -20.485   3.986   2.762  1.00  4.71
ATOM   1319  OG  SER E 183     -19.702   4.633   1.829  1.00  3.59
ATOM   1320  N   ASP E 184     -18.100   3.586   4.585  1.00  5.56
ATOM   1321  CA  ASP E 184     -16.708   3.247   4.821  1.00  7.02
ATOM   1322  C   ASP E 184     -16.078   2.526   3.677  1.00  8.12
ATOM   1323  O   ASP E 184     -16.710   2.130   2.706  1.00  7.82
ATOM   1324  CB  ASP E 184     -16.564   2.646   6.152  1.00  7.07
ATOM   1325  CG  ASP E 184     -16.666   1.139   6.073  1.00  6.99
ATOM   1326  OD1 ASP E 184     -16.778   0.454   5.109  1.00  6.79
ATOM   1327  OD2 ASP E 184     -16.779   0.659   7.161  1.00  7.89
ATOM   1328  N   ARG E 185     -14.793   2.347   3.563  1.00  9.28
ATOM   1329  CA  ARG E 185     -13.926   1.786   2.587  1.00 11.14
ATOM   1330  C   ARG E 185     -14.293   0.357   2.203  1.00 11.89
ATOM   1331  O   ARG E 185     -13.965  -0.055   1.122  1.00  9.58
ATOM   1332  CB  ARG E 185     -12.492   2.030   3.019  1.00 13.30
ATOM   1333  CG  ARG E 185     -11.591   0.839   3.190  1.00 16.66
ATOM   1334  CD  ARG E 185     -10.511   1.157   4.214  1.00 20.16
ATOM   1335  NE  ARG E 185     -11.048   2.528   4.558  1.00 22.69
ATOM   1336  CZ  ARG E 185     -11.243   3.621   5.488  1.00 23.88
ATOM   1337  NH1 ARG E 185     -12.590   4.121   5.552  1.00 17.27
ATOM   1338  NH2 ARG E 185     -10.426   3.389   6.654  1.00 24.87
ATOM   1339  N   TYR E 186     -14.956  -0.294   3.139  1.00 12.03
ATOM   1340  CA  TYR E 186     -15.372  -1.670   2.891  1.00 12.76
ATOM   1341  C   TYR E 186     -16.822  -1.828   2.474  1.00 11.78
ATOM   1342  O   TYR E 186     -17.256  -2.984   2.433  1.00 10.71
ATOM   1343  CB  TYR E 186     -15.153  -2.573   4.061  1.00 15.13
ATOM   1344  CG  TYR E 186     -13.670  -2.495   4.307  1.00 18.24
ATOM   1345  CD1 TYR E 186     -12.831  -3.188   3.461  1.00 19.53
ATOM   1346  CD2 TYR E 186     -13.116  -1.740   5.283  1.00 18.81
ATOM   1347  CE1 TYR E 186     -11.448  -3.109   3.526  1.00 20.98
ATOM   1348  CE2 TYR E 186     -11.725  -1.734   5.408  1.00 21.36
ATOM   1349  CZ  TYR E 186     -10.891  -2.423   4.551  1.00 22.65
ATOM   1350  OH  TYR E 186      -9.515  -2.445   4.705  1.00 25.50
ATOM   1351  N   ASP E 187     -17.460  -0.728   2.167  1.00 10.39
ATOM   1352  CA  ASP E 187     -18.875  -0.790   1.757  1.00  9.14
ATOM   1353  C   ASP E 187     -19.760  -0.994   2.936  1.00  8.80
ATOM   1354  O   ASP E 187     -20.839  -1.562   2.758  1.00  9.00
ATOM   1355  CB  ASP E 187     -18.962  -1.709   0.603  1.00  8.16
ATOM   1356  CG  ASP E 187     -18.759  -0.954  -0.598  1.00  8.78
ATOM   1357  OD1 ASP E 187     -18.469   0.263  -0.634  1.00 10.51
ATOM   1358  OD2 ASP E 187     -18.696  -1.463  -1.663  1.00 11.65
ATOM   1359  N   ARG E 188     -19.354  -0.657   4.092  1.00  7.96
ATOM   1360  CA  ARG E 188     -20.316  -0.871   5.109  1.00  9.17
ATOM   1361  C   ARG E 188     -20.954   0.451   5.477  1.00  9.68
ATOM   1362  O   ARG E 188     -20.242   1.427   5.151  1.00 11.09
ATOM   1363  CB  ARG E 188     -19.507  -1.295   6.277  1.00  9.55
ATOM   1364  CG  ARG E 188     -18.788  -2.595   5.970  1.00 10.39
ATOM   1365  CD  ARG E 188     -18.326  -3.226   7.198  1.00 11.38
ATOM   1366  NE  ARG E 188     -17.130  -2.498   7.461  1.00 12.76
ATOM   1367  CZ  ARG E 188     -15.916  -2.843   7.904  1.00 12.49
ATOM   1368  NH1 ARG E 188     -15.725  -4.100   8.177  1.00 12.43
ATOM   1369  NH2 ARG E 188     -14.962  -1.924   7.982  1.00 11.41
ATOM   1370  N   ARG E 189     -22.175   0.447   5.980  1.00  9.11
ATOM   1371  CA  ARG E 189     -22.696   1.763   6.376  1.00  8.67
ATOM   1372  C   ARG E 189     -21.706   2.166   7.468  1.00  9.20
ATOM   1373  O   ARG E 189     -21.251   1.317   8.245  1.00  9.74
ATOM   1374  CB  ARG E 189     -24.094   1.706   6.909  1.00  7.31
ATOM   1375  CG  ARG E 189     -24.556   3.050   7.438  1.00  7.37
ATOM   1376  CD  ARG E 189     -25.916   2.929   8.011  1.00  6.48
ATOM   1377  NE  ARG E 189     -26.105   1.821   8.915  1.00  8.85
ATOM   1378  CZ  ARG E 189     -26.084   1.956  10.212  1.00  9.42
ATOM   1379  NH1 ARG E 189     -25.864   3.147  10.748  1.00  9.10
ATOM   1380  NH2 ARG E 189     -26.225   0.929  11.049  1.00 10.59
ATOM   1381  N   SER E 190     -21.343   3.430   7.541  1.00  8.12
ATOM   1382  CA  SER E 190     -20.465   4.111   8.472  1.00  6.85
ATOM   1383  C   SER E 190     -21.149   3.883   9.758  1.00  6.55
ATOM   1384  O   SER E 190     -22.352   3.983   9.905  1.00  6.54
ATOM   1385  CB  SER E 190     -20.206   5.568   8.209  1.00  7.16
ATOM   1386  OG  SER E 190     -19.370   5.677   7.102  1.00  6.61
ATOM   1387  N   SER E 191     -20.372   3.423  10.679  1.00  7.67
ATOM   1388  CA  SER E 191     -20.909   3.092  11.961  1.00  8.87
ATOM   1389  C   SER E 191     -21.717   4.192  12.562  1.00  8.01
ATOM   1390  O   SER E 191     -22.720   3.889  13.172  1.00  8.41
ATOM   1391  CB  SER E 191     -19.902   2.432  12.866  1.00 10.43
ATOM   1392  OG  SER E 191     -18.895   3.368  13.191  1.00 12.21
ATOM   1393  N   PHE E 192     -21.356   5.422  12.340  1.00  8.00
ATOM   1394  CA  PHE E 192     -22.083   6.572  12.846  1.00  6.28
ATOM   1395  C   PHE E 192     -23.167   7.131  11.978  1.00  5.96
ATOM   1396  O   PHE E 192     -23.861   7.980  12.494  1.00  6.00
ATOM   1397  CB  PHE E 192     -21.046   7.674  12.972  1.00  4.87
ATOM   1398  CG  PHE E 192     -20.297   7.987  11.761  1.00  5.15
ATOM   1399  CD1 PHE E 192     -20.915   8.824  10.830  1.00  5.41
ATOM   1400  CD2 PHE E 192     -19.005   7.512  11.585  1.00  5.60
ATOM   1401  CE1 PHE E 192     -20.245   9.094   9.709  1.00  5.38
ATOM   1402  CE2 PHE E 192     -18.265   7.828  10.477  1.00  5.53
ATOM   1403  CZ  PHE E 192     -18.928   8.606   9.561  1.00  5.82
ATOM   1404  N   SER E 193     -23.315   6.624  10.812  1.00  7.34
ATOM   1405  CA  SER E 193     -24.330   7.207   9.947  1.00  7.75
ATOM   1406  C   SER E 193     -25.792   6.979  10.341  1.00  9.86
ATOM   1407  O   SER E 193     -26.168   5.871  10.817  1.00 10.19
ATOM   1408  CB  SER E 193     -24.155   6.741   8.571  1.00  6.64
ATOM   1409  OG  SER E 193     -25.042   7.396   7.748  1.00  3.50
ATOM   1410  N   ASN E 194     -26.497   8.125  10.155  1.00  8.42
ATOM   1411  CA  ASN E 194     -27.955   8.111  10.410  1.00  7.57
ATOM   1412  C   ASN E 194     -28.494   7.300   9.246  1.00  7.32
ATOM   1413  O   ASN E 194     -27.727   7.227   8.280  1.00  6.96
ATOM   1414  CB  ASN E 194     -28.585   9.477  10.590  1.00  5.55
ATOM   1415  CG  ASN E 194     -28.444  10.001  11.931  1.00  4.86
ATOM   1416  OD1 ASN E 194     -28.888  11.164  12.012  1.00  6.64
ATOM   1417  ND2 ASN E 194     -27.930   9.180  12.757  1.00  3.59
ATOM   1418  N   TYR E 195     -29.699   6.771   9.372  1.00  7.03
ATOM   1419  CA  TYR E 195     -30.278   5.986   8.332  1.00  7.61
ATOM   1420  C   TYR E 195     -31.751   6.339   8.365  1.00  7.59
ATOM   1421  O   TYR E 195     -32.034   7.332   9.015  1.00  7.95
ATOM   1422  CB  TYR E 195     -30.090   4.451   8.458  1.00 10.22
ATOM   1423  CG  TYR E 195     -30.551   4.057   9.764  1.00 11.66
ATOM   1424  CD1 TYR E 195     -31.843   3.802  10.151  1.00 11.60
ATOM   1425  CD2 TYR E 195     -29.507   4.052  10.663  1.00 12.89
ATOM   1426  CE1 TYR E 195     -32.064   3.522  11.429  1.00 13.40
ATOM   1427  CE2 TYR E 195     -29.716   3.767  11.976  1.00 12.42
ATOM   1428  CZ  TYR E 195     -31.005   3.489  12.317  1.00 13.81
ATOM   1429  OH  TYR E 195     -31.190   3.258  13.603  1.00 15.20
ATOM   1430  N   GLY E 196     -32.586   5.541   7.767  1.00  8.47
ATOM   1431  CA  GLY E 196     -34.004   5.761   7.734  1.00  7.50
ATOM   1432  C   GLY E 196     -34.436   6.074   6.355  1.00  9.27
ATOM   1433  O   GLY E 196     -33.750   6.227   5.361  1.00  9.31
ATOM   1434  N   SER E 197     -35.756   6.128   6.302  1.00  8.56
ATOM   1435  CA  SER E 197     -36.436   6.382   5.076  1.00 11.36
ATOM   1436  C   SER E 197     -36.234   7.763   4.491  1.00  9.65
ATOM   1437  O   SER E 197     -36.380   7.798   3.316  1.00  9.66
ATOM   1438  CB  SER E 197     -37.891   5.905   5.165  1.00 11.95
ATOM   1439  OG  SER E 197     -38.625   6.923   5.795  1.00 14.64
ATOM   1440  N   VAL E 198     -35.863   8.809   5.118  1.00  9.19
ATOM   1441  CA  VAL E 198     -35.684  10.106   4.492  1.00  9.33
ATOM   1442  C   VAL E 198     -34.315  10.045   3.881  1.00  9.26
ATOM   1443  O   VAL E 198     -34.155  11.016   3.155  1.00 10.73
ATOM   1444  CB  VAL E 198     -35.810  11.229   5.521  1.00 10.42
ATOM   1445  CG1 VAL E 198     -34.609  11.231   6.441  1.00 10.21
ATOM   1446  CG2 VAL E 198     -35.994  12.625   4.918  1.00  9.07
ATOM   1447  N   LEU E 199     -33.413   9.076   4.066  1.00  8.65
ATOM   1448  CA  LEU E 199     -32.144   9.240   3.377  1.00  7.84
ATOM   1449  C   LEU E 199     -32.341   9.052   1.927  1.00  7.80
ATOM   1450  O   LEU E 199     -33.175   8.135   1.759  1.00  7.32
ATOM   1451  CB  LEU E 199     -31.022   8.319   3.847  1.00  8.28
ATOM   1452  CG  LEU E 199     -30.207   8.683   5.015  1.00  7.81
ATOM   1453  CD1 LEU E 199     -31.138   8.776   6.175  1.00  6.52
ATOM   1454  CD2 LEU E 199     -29.204   7.549   5.200  1.00  7.99
ATOM   1455  N   ASP E 200     -31.570   9.788   1.139  1.00  6.10
ATOM   1456  CA  ASP E 200     -31.657   9.615  -0.250  1.00  5.98
ATOM   1457  C   ASP E 200     -30.528   8.825  -0.913  1.00  5.12
ATOM   1458  O   ASP E 200     -30.784   8.180  -1.905  1.00  6.25
ATOM   1459  CB  ASP E 200     -31.598  10.945  -1.007  1.00  6.37
ATOM   1460  CG  ASP E 200     -32.872  11.591  -0.498  1.00  8.39
ATOM   1461  OD1 ASP E 200     -33.917  11.210  -1.064  1.00  9.31
ATOM   1462  OD2 ASP E 200     -32.920  12.314   0.471  1.00  9.74
ATOM   1463  N   ILE E 201     -29.387   8.886  -0.313  1.00  4.85
ATOM   1464  CA  ILE E 201     -28.159   8.271  -0.792  1.00  5.68
ATOM   1465  C   ILE E 201     -27.085   8.297   0.257  1.00  6.79
ATOM   1466  O   ILE E 201     -27.080   9.023   1.246  1.00  3.90
ATOM   1467  CB  ILE E 201     -27.782   9.197  -1.968  1.00  5.53
ATOM   1468  CG1 ILE E 201     -26.708   8.641  -2.892  1.00  5.59
ATOM   1469  CG2 ILE E 201     -27.206  10.509  -1.453  1.00  5.83
ATOM   1470  CD1 ILE E 201     -27.421   7.419  -3.638  1.00  7.37
ATOM   1471  N   PHE E 202     -26.034   7.483  -0.073  1.00  6.88
ATOM   1472  CA  PHE E 202     -24.895   7.347   0.812  1.00  6.01
ATOM   1473  C   PHE E 202     -23.595   7.812   0.233  1.00  6.68
ATOM   1474  O   PHE E 202     -23.580   7.653  -0.935  1.00  7.29
ATOM   1475  CB  PHE E 202     -24.677   5.881   1.191  1.00  6.87
ATOM   1476  CG  PHE E 202     -25.484   5.404   2.308  1.00  9.66
ATOM   1477  CD1 PHE E 202     -26.820   5.016   2.137  1.00  9.62
ATOM   1478  CD2 PHE E 202     -25.040   5.462   3.569  1.00  8.94
ATOM   1479  CE1 PHE E 202     -27.640   4.664   3.161  1.00  9.26
ATOM   1480  CE2 PHE E 202     -25.824   5.091   4.626  1.00  8.54
ATOM   1481  CZ  PHE E 202     -27.129   4.611   4.407  1.00  9.42
ATOM   1482  N   GLY E 203     -22.592   8.464   0.794  1.00  6.44
ATOM   1483  CA  GLY E 203     -21.351   8.720   0.058  1.00  5.03
ATOM   1484  C   GLY E 203     -20.311   8.342   1.059  1.00  4.81
ATOM   1485  O   GLY E 203     -20.601   8.058   2.187  1.00  3.55
ATOM   1486  N   PRO E 204     -19.054   8.199   0.648  1.00  5.02
ATOM   1487  CA  PRO E 204     -17.945   7.945   1.528  1.00  3.56
ATOM   1488  C   PRO E 204     -17.822   9.032   2.567  1.00  4.43
ATOM   1489  O   PRO E 204     -17.756  10.282   2.399  1.00  3.94
ATOM   1490  CB  PRO E 204     -16.742   8.232   0.620  1.00  4.02
ATOM   1491  CG  PRO E 204     -17.179   7.683  -0.642  1.00  2.00
ATOM   1492  CD  PRO E 204     -18.590   8.277  -0.709  1.00  3.70
ATOM   1493  N   GLY E 205     -17.771   8.577   3.751  1.00  5.71
ATOM   1494  CA  GLY E 205     -17.689   9.489   4.879  1.00  5.07
ATOM   1495  C   GLY E 205     -16.679   8.972   5.853  1.00  6.35
ATOM   1496  O   GLY E 205     -16.466   9.730   6.763  1.00  8.58
ATOM   1497  N   THR E 206     -16.143   7.781   5.790  1.00  6.84
ATOM   1498  CA  THR E 206     -15.154   7.325   6.772  1.00  7.96
ATOM   1499  C   THR E 206     -13.696   7.622   6.344  1.00  9.32
ATOM   1500  O   THR E 206     -13.322   7.210   5.262  1.00 11.52
ATOM   1501  CB  THR E 206     -15.339   5.871   7.276  1.00  6.48
ATOM   1502  OG1 THR E 206     -16.679   5.806   7.844  1.00  4.68
ATOM   1503  CG2 THR E 206     -14.270   5.499   8.274  1.00  4.33
ATOM   1504  N   SER E 207     -12.993   8.330   7.170  1.00  7.96
ATOM   1505  CA  SER E 207     -11.635   8.784   6.977  1.00  7.69
ATOM   1506  C   SER E 207     -11.305   9.160   5.601  1.00  6.34
ATOM   1507  O   SER E 207     -10.807   8.498   4.708  1.00  4.40
ATOM   1508  CB  SER E 207     -10.710   7.689   7.449  1.00 10.84
ATOM   1509  OG  SER E 207     -10.679   6.958   6.295  1.00 17.26
ATOM   1510  N   ILE E 208     -11.837  10.327   5.342  1.00  5.50
ATOM   1511  CA  ILE E 208     -11.780  11.126   4.192  1.00  5.67
ATOM   1512  C   ILE E 208     -10.634  12.162   4.313  1.00  5.55
ATOM   1513  O   ILE E 208     -10.623  13.010   5.186  1.00  5.76
ATOM   1514  CB  ILE E 208     -13.158  11.905   4.064  1.00  5.29
ATOM   1515  CG1 ILE E 208     -14.254  10.816   4.101  1.00  5.00
ATOM   1516  CG2 ILE E 208     -13.109  12.743   2.831  1.00  4.46
ATOM   1517  CD1 ILE E 208     -13.987   9.759   3.016  1.00  6.37
ATOM   1518  N   LEU E 209      -9.685  12.145   3.442  1.00  4.67
ATOM   1519  CA  LEU E 209      -8.532  13.014   3.286  1.00  5.10
ATOM   1520  C   LEU E 209      -8.948  14.379   2.696  1.00  5.16
ATOM   1521  O   LEU E 209      -9.567  14.167   1.678  1.00  6.91
ATOM   1522  CB  LEU E 209      -7.403  12.354   2.515  1.00  4.21
ATOM   1523  CG  LEU E 209      -6.125  13.189   2.591  1.00  5.14
ATOM   1524  CD1 LEU E 209      -5.727  13.625   3.954  1.00  5.18
ATOM   1525  CD2 LEU E 209      -4.964  12.437   1.911  1.00  5.16
ATOM   1526  N   SER E 210      -8.746  15.552   3.267  1.00  3.82
ATOM   1527  CA  SER E 210      -9.198  16.740   2.574  1.00  3.75
ATOM   1528  C   SER E 210      -8.292  17.879   3.021  1.00  4.28
ATOM   1529  O   SER E 210      -7.320  17.745   3.736  1.00  3.44
ATOM   1530  CB  SER E 210     -10.691  17.010   2.737  1.00  2.63
ATOM   1531  OG  SER E 210     -10.962  18.021   1.812  1.00  2.00
ATOM   1532  N   THR E 211      -8.601  19.093   2.635  1.00  3.59
ATOM   1533  CA  THR E 211      -7.838  20.255   3.005  1.00  3.53
ATOM   1534  C   THR E 211      -8.157  20.613   4.381  1.00  5.12
ATOM   1535  O   THR E 211      -9.228  20.455   4.942  1.00  7.23
ATOM   1536  CB  THR E 211      -8.058  21.430   2.034  1.00  3.22
ATOM   1537  OG1 THR E 211      -9.495  21.427   1.841  1.00  2.00
ATOM   1538  CG2 THR E 211      -7.426  21.291   0.696  1.00  3.95
ATOM   1539  N   TRP E 212      -7.229  21.246   5.059  1.00  6.76
ATOM   1540  CA  TRP E 212      -7.341  21.729   6.374  1.00  6.85
ATOM   1541  C   TRP E 212      -6.756  23.171   6.358  1.00  7.52
ATOM   1542  O   TRP E 212      -6.036  23.664   5.495  1.00  7.82
ATOM   1543  CB  TRP E 212      -6.818  20.713   7.388  1.00  4.94
ATOM   1544  CG  TRP E 212      -7.352  20.986   8.717  1.00  5.64
ATOM   1545  CD1 TRP E 212      -6.707  21.598   9.744  1.00  5.03
ATOM   1546  CD2 TRP E 212      -8.672  20.634   9.215  1.00  4.16
ATOM   1547  NE1 TRP E 212      -7.527  21.636  10.827  1.00  4.38
ATOM   1548  CE2 TRP E 212      -8.698  20.990  10.529  1.00  4.56
ATOM   1549  CE3 TRP E 212      -9.766  19.963   8.688  1.00  4.22
ATOM   1550  CZ2 TRP E 212      -9.838  20.789  11.269  1.00  5.16
ATOM   1551  CZ3 TRP E 212     -10.859  19.687   9.447  1.00  4.83
ATOM   1552  CH2 TRP E 212     -10.888  20.021  10.761  1.00  3.76
ATOM   1553  N   ILE E 213      -7.080  23.905   7.390  1.00  8.26
ATOM   1554  CA  ILE E 213      -6.619  25.263   7.663  1.00  9.40
ATOM   1555  C   ILE E 213      -5.065  25.264   7.877  1.00  9.27
ATOM   1556  O   ILE E 213      -4.372  24.294   8.268  1.00  7.85
ATOM   1557  CB  ILE E 213      -7.402  26.091   8.691  1.00  9.24
ATOM   1558  CG1 ILE E 213      -7.326  25.412  10.030  1.00 10.24
ATOM   1559  CG2 ILE E 213      -8.859  26.409   8.323  1.00  7.58
ATOM   1560  CD1 ILE E 213      -7.748  26.417  11.123  1.00  9.69
ATOM   1561  N   GLY E 214      -4.505  26.429   7.588  1.00  8.21
ATOM   1562  CA  GLY E 214      -3.023  26.365   7.747  1.00  9.18
ATOM   1563  C   GLY E 214      -2.437  25.859   6.481  1.00  9.63
ATOM   1564  O   GLY E 214      -1.206  25.609   6.386  1.00 12.65
ATOM   1565  N   GLY E 215      -3.183  25.702   5.469  1.00  8.80
ATOM   1566  CA  GLY E 215      -2.590  25.210   4.247  1.00  6.85
ATOM   1567  C   GLY E 215      -2.317  23.768   4.512  1.00  6.67
ATOM   1568  O   GLY E 215      -1.397  23.320   3.843  1.00  9.77
ATOM   1569  N   SER E 216      -2.933  22.916   5.269  1.00  7.19
ATOM   1570  CA  SER E 216      -2.533  21.505   5.464  1.00  6.98
ATOM   1571  C   SER E 216      -3.636  20.571   4.966  1.00  6.53
ATOM   1572  O   SER E 216      -4.436  20.979   4.143  1.00  6.65
ATOM   1573  CB  SER E 216      -2.111  21.315   6.888  1.00  7.04
ATOM   1574  OG  SER E 216      -3.209  21.796   7.710  1.00  9.00
ATOM   1575  N   THR E 217      -3.665  19.323   5.382  1.00  4.75
ATOM   1576  CA  THR E 217      -4.621  18.280   5.082  1.00  6.36
ATOM   1577  C   THR E 217      -4.856  17.410   6.250  1.00  6.52
ATOM   1578  O   THR E 217      -4.002  17.393   7.109  1.00  4.72
ATOM   1579  CB  THR E 217      -4.237  17.420   3.885  1.00  7.44
ATOM   1580  OG1 THR E 217      -2.993  16.790   4.342  1.00  8.37
ATOM   1581  CG2 THR E 217      -3.918  18.271   2.706  1.00  6.82
ATOM   1582  N   ARG E 218      -5.999  16.736   6.286  1.00  7.53
ATOM   1583  CA  ARG E 218      -6.233  15.884   7.463  1.00  9.55
ATOM   1584  C   ARG E 218      -7.331  14.901   7.122  1.00  9.75
ATOM   1585  O   ARG E 218      -8.089  15.354   6.275  1.00  9.03
ATOM   1586  CB  ARG E 218      -6.748  16.891   8.491  1.00  8.29
ATOM   1587  CG  ARG E 218      -7.323  16.419   9.734  1.00  8.08
ATOM   1588  CD  ARG E 218      -7.747  17.594  10.503  1.00  5.65
ATOM   1589  NE  ARG E 218      -6.557  18.373  10.787  1.00  6.41
ATOM   1590  CZ  ARG E 218      -6.323  18.758  12.003  1.00  4.97
ATOM   1591  NH1 ARG E 218      -7.311  18.690  12.827  1.00  4.45
ATOM   1592  NH2 ARG E 218      -5.213  19.427  12.288  1.00  5.74
ATOM   1593  N   SER E 219      -7.397  13.691   7.575  1.00 10.23
ATOM   1594  CA  SER E 219      -8.503  12.787   7.271  1.00 12.47
ATOM   1595  C   SER E 219      -9.502  12.837   8.394  1.00 12.21
ATOM   1596  O   SER E 219      -8.906  12.642   9.443  1.00 12.50
ATOM   1597  CB  SER E 219      -8.280  11.256   7.388  1.00 13.37
ATOM   1598  OG  SER E 219      -7.172  11.214   6.578  1.00 17.11
ATOM   1599  N   ILE E 220     -10.776  12.936   8.059  1.00 10.76
ATOM   1600  CA  ILE E 220     -11.647  12.946   9.215  1.00  9.25
ATOM   1601  C   ILE E 220     -12.855  12.129   8.743  1.00  8.50
ATOM   1602  O   ILE E 220     -12.957  11.731   7.626  1.00  8.19
ATOM   1603  CB  ILE E 220     -11.827  14.355   9.828  1.00 10.44
ATOM   1604  CG1 ILE E 220     -12.265  15.299   8.744  1.00 10.56
ATOM   1605  CG2 ILE E 220     -10.832  15.160  10.655  1.00 10.03
ATOM   1606  CD1 ILE E 220     -13.207  16.411   9.317  1.00 10.82
ATOM   1607  N   SER E 221     -13.813  11.843   9.529  1.00  6.73
ATOM   1608  CA  SER E 221     -14.992  11.072   9.248  1.00  8.03
ATOM   1609  C   SER E 221     -16.361  11.634   9.548  1.00  7.95
ATOM   1610  O   SER E 221     -16.282  12.337  10.533  1.00  8.99
ATOM   1611  CB  SER E 221     -14.940   9.879  10.189  1.00  8.02
ATOM   1612  OG  SER E 221     -13.895   9.099   9.649  1.00  9.46
ATOM   1613  N   GLY E 222     -17.367  11.321   8.766  1.00  6.91
ATOM   1614  CA  GLY E 222     -18.658  11.898   9.182  1.00  5.94
ATOM   1615  C   GLY E 222     -19.557  11.972   8.002  1.00  7.23
ATOM   1616  O   GLY E 222     -19.022  11.894   6.935  1.00  6.37
ATOM   1617  N   THR E 223     -20.842  12.208   8.202  1.00  5.84
ATOM   1618  CA  THR E 223     -21.844  12.361   7.188  1.00  5.14
ATOM   1619  C   THR E 223     -21.530  13.774   6.667  1.00  3.70
ATOM   1620  O   THR E 223     -21.921  14.092   5.570  1.00  4.74
ATOM   1621  CB  THR E 223     -23.337  12.021   7.563  1.00  4.07
ATOM   1622  OG1 THR E 223     -23.680  12.940   8.614  1.00  4.41
ATOM   1623  CG2 THR E 223     -23.570  10.627   8.112  1.00  3.91
ATOM   1624  N   SER E 224     -20.757  14.572   7.330  1.00  2.94
ATOM   1625  CA  SER E 224     -20.343  15.897   6.935  1.00  3.20
ATOM   1626  C   SER E 224     -19.376  15.721   5.798  1.00  3.28
ATOM   1627  O   SER E 224     -19.215  16.621   4.937  1.00  4.41
ATOM   1628  CB  SER E 224     -19.637  16.601   8.007  1.00  3.44
ATOM   1629  OG  SER E 224     -20.333  17.261   9.012  1.00  4.84
ATOM   1630  N   MET E 225     -18.651  14.646   5.752  1.00  2.38
ATOM   1631  CA  MET E 225     -17.665  14.236   4.774  1.00  3.09
ATOM   1632  C   MET E 225     -18.323  13.621   3.558  1.00  4.58
ATOM   1633  O   MET E 225     -17.814  13.799   2.452  1.00  3.15
ATOM   1634  CB  MET E 225     -16.550  13.346   5.239  1.00  2.98
ATOM   1635  CG  MET E 225     -15.441  13.975   6.016  1.00  4.67
ATOM   1636  SD  MET E 225     -16.061  14.661   7.585  1.00  6.45
ATOM   1637  CE  MET E 225     -16.059  16.455   7.297  1.00  2.55
ATOM   1638  N   ALA E 226     -19.425  12.872   3.667  1.00  4.53
ATOM   1639  CA  ALA E 226     -20.188  12.208   2.619  1.00  4.51
ATOM   1640  C   ALA E 226     -20.967  13.262   1.916  1.00  5.38
ATOM   1641  O   ALA E 226     -20.942  13.165   0.729  1.00  6.51
ATOM   1642  CB  ALA E 226     -21.168  11.284   3.345  1.00  2.43
ATOM   1643  N   THR E 227     -21.611  14.224   2.615  1.00  6.10
ATOM   1644  CA  THR E 227     -22.405  15.302   2.045  1.00  4.80
ATOM   1645  C   THR E 227     -21.666  15.944   0.908  1.00  5.89
ATOM   1646  O   THR E 227     -22.359  15.977  -0.061  1.00  7.02
ATOM   1647  CB  THR E 227     -22.880  16.439   2.956  1.00  3.84
ATOM   1648  OG1 THR E 227     -23.530  15.657   3.960  1.00  3.51
ATOM   1649  CG2 THR E 227     -23.788  17.496   2.383  1.00  2.70
ATOM   1650  N   PRO E 228     -20.517  16.559   1.094  1.00  4.77
ATOM   1651  CA  PRO E 228     -19.792  17.201   0.026  1.00  4.67
ATOM   1652  C   PRO E 228     -19.344  16.319  -1.095  1.00  3.28
ATOM   1653  O   PRO E 228     -19.166  16.833  -2.155  1.00  2.00
ATOM   1654  CB  PRO E 228     -18.743  18.051   0.718  1.00  2.92
ATOM   1655  CG  PRO E 228     -18.373  17.115   1.808  1.00  2.18
ATOM   1656  CD  PRO E 228     -19.731  16.629   2.316  1.00  3.23
ATOM   1657  N   HIS E 229     -19.268  15.005  -0.920  1.00  3.00
ATOM   1658  CA  HIS E 229     -18.900  14.136  -1.984  1.00  4.31
ATOM   1659  C   HIS E 229     -20.077  14.176  -2.928  1.00  4.76
ATOM   1660  O   HIS E 229     -19.965  14.178  -4.098  1.00  4.46
ATOM   1661  CB  HIS E 229     -18.797  12.637  -1.589  1.00  5.40
ATOM   1662  CG  HIS E 229     -17.473  12.345  -0.937  1.00  6.05
ATOM   1663  ND1 HIS E 229     -16.429  11.790  -1.650  1.00  6.89
ATOM   1664  CD2 HIS E 229     -17.062  12.456   0.298  1.00  5.02
ATOM   1665  CE1 HIS E 229     -15.391  11.592  -0.861  1.00  5.42
ATOM   1666  NE2 HIS E 229     -15.781  11.980   0.282  1.00  7.09
ATOM   1667  N   VAL E 230     -21.295  14.156  -2.419  1.00  6.42
ATOM   1668  CA  VAL E 230     -22.537  14.191  -3.169  1.00  7.87
ATOM   1669  C   VAL E 230     -22.802  15.615  -3.617  1.00  7.26
ATOM   1670  O   VAL E 230     -23.256  15.829  -4.730  1.00  6.81
ATOM   1671  CB  VAL E 230     -23.629  13.545  -2.346  1.00  9.65
ATOM   1672  CG1 VAL E 230     -23.514  12.117  -1.843  1.00 11.00
ATOM   1673  CG2 VAL E 230     -23.846  14.472  -1.219  1.00 11.99
ATOM   1674  N   ALA E 231     -22.571  16.672  -2.870  1.00  6.20
ATOM   1675  CA  ALA E 231     -22.763  18.085  -3.327  1.00  5.62
ATOM   1676  C   ALA E 231     -21.805  18.265  -4.483  1.00  5.86
ATOM   1677  O   ALA E 231     -22.180  18.877  -5.462  1.00  5.36
ATOM   1678  CB  ALA E 231     -22.432  19.084  -2.274  1.00  5.22
ATOM   1679  N   GLY E 232     -20.565  17.778  -4.423  1.00  4.78
ATOM   1680  CA  GLY E 232     -19.451  17.739  -5.342  1.00  3.90
ATOM   1681  C   GLY E 232     -19.934  16.918  -6.540  1.00  6.45
ATOM   1682  O   GLY E 232     -19.785  17.448  -7.621  1.00  3.50
ATOM   1683  N   LEU E 233     -20.564  15.739  -6.345  1.00  5.32
ATOM   1684  CA  LEU E 233     -21.073  14.906  -7.411  1.00  5.97
ATOM   1685  C   LEU E 233     -22.238  15.612  -8.085  1.00  7.42
ATOM   1686  O   LEU E 233     -22.325  15.652  -9.266  1.00  5.88
ATOM   1687  CB  LEU E 233     -21.505  13.546  -6.885  1.00  5.31
ATOM   1688  CG  LEU E 233     -22.094  12.636  -7.917  1.00  5.16
ATOM   1689  CD1 LEU E 233     -21.040  12.387  -8.926  1.00  2.83
ATOM   1690  CD2 LEU E 233     -22.546  11.326  -7.348  1.00  3.32
ATOM   1691  N   ALA E 234     -23.139  16.256  -7.345  1.00  6.46
ATOM   1692  CA  ALA E 234     -24.260  17.025  -7.881  1.00  5.89
ATOM   1693  C   ALA E 234     -23.643  18.114  -8.764  1.00  5.61
ATOM   1694  O   ALA E 234     -24.036  18.099  -9.902  1.00  4.68
ATOM   1695  CB  ALA E 234     -25.159  17.658  -6.878  1.00  3.35
ATOM   1696  N   ALA E 235     -22.767  18.957  -8.264  1.00  4.10
ATOM   1697  CA  ALA E 235     -22.116  19.982  -9.051  1.00  4.95
ATOM   1698  C   ALA E 235     -21.463  19.347 -10.249  1.00  5.70
ATOM   1699  O   ALA E 235     -21.552  19.936 -11.323  1.00  3.72
ATOM   1700  CB  ALA E 235     -21.109  20.857  -8.322  1.00  3.22
ATOM   1701  N   TYR E 236     -20.689  18.254 -10.188  1.00  5.16
ATOM   1702  CA  TYR E 236     -20.090  17.658 -11.321  1.00  6.46
ATOM   1703  C   TYR E 236     -21.091  17.262 -12.424  1.00  6.88
ATOM   1704  O   TYR E 236     -20.847  17.381 -13.609  1.00  6.42
ATOM   1705  CB  TYR E 236     -19.266  16.521 -10.714  1.00  6.25
ATOM   1706  CG  TYR E 236     -18.744  15.517 -11.703  1.00  7.83
ATOM   1707  CD1 TYR E 236     -17.492  15.635 -12.279  1.00  8.31
ATOM   1708  CD2 TYR E 236     -19.438  14.360 -11.963  1.00  6.38
ATOM   1709  CE1 TYR E 236     -16.999  14.727 -13.193  1.00  8.57
ATOM   1710  CE2 TYR E 236     -19.019  13.434 -12.850  1.00  9.12
ATOM   1711  CZ  TYR E 236     -17.789  13.621 -13.497  1.00 10.06
ATOM   1712  OH  TYR E 236     -17.421  12.607 -14.325  1.00  9.79
ATOM   1713  N   LEU E 237     -22.232  16.634 -12.087  1.00  4.42
ATOM   1714  CA  LEU E 237     -23.322  16.130 -12.831  1.00  5.07
ATOM   1715  C   LEU E 237     -24.112  17.270 -13.425  1.00  6.11
ATOM   1716  O   LEU E 237     -24.521  17.048 -14.493  1.00  5.52
ATOM   1717  CB  LEU E 237     -24.205  15.176 -12.137  1.00  5.77
ATOM   1718  CG  LEU E 237     -23.569  13.850 -11.736  1.00  6.72
ATOM   1719  CD1 LEU E 237     -24.611  13.202 -10.828  1.00  8.01
ATOM   1720  CD2 LEU E 237     -23.231  13.049 -12.905  1.00  5.83
ATOM   1721  N   MET E 238     -24.367  18.325 -12.776  1.00  6.11
ATOM   1722  CA  MET E 238     -25.022  19.536 -13.223  1.00  8.61
ATOM   1723  C   MET E 238     -24.119  20.180 -14.254  1.00  9.38
ATOM   1724  O   MET E 238     -24.695  20.584 -15.242  1.00 10.63
ATOM   1725  CB  MET E 238     -25.185  20.575 -12.145  1.00  9.54
ATOM   1726  CG  MET E 238     -26.431  20.172 -11.358  1.00 12.02
ATOM   1727  SD  MET E 238     -26.602  21.021  -9.800  1.00 13.53
ATOM   1728  CE  MET E 238     -27.281  22.562 -10.380  1.00 15.19
ATOM   1729  N   THR E 239     -22.815  20.266 -14.150  1.00  9.17
ATOM   1730  CA  THR E 239     -21.950  20.910 -15.089  1.00  9.87
ATOM   1731  C   THR E 239     -21.898  20.025 -16.265  1.00 10.50
ATOM   1732  O   THR E 239     -21.762  20.568 -17.311  1.00 11.24
ATOM   1733  CB  THR E 239     -20.636  21.611 -14.639  1.00  9.14
ATOM   1734  OG1 THR E 239     -19.521  21.009 -15.368  1.00 12.33
ATOM   1735  CG2 THR E 239     -20.390  21.933 -13.273  1.00  6.99
ATOM   1736  N   LEU E 240     -22.194  18.756 -16.071  1.00 12.28
ATOM   1737  CA  LEU E 240     -22.223  17.757 -17.126  1.00 12.99
ATOM   1738  C   LEU E 240     -23.577  17.807 -17.837  1.00 12.38
ATOM   1739  O   LEU E 240     -23.693  17.071 -18.779  1.00 10.92
ATOM   1740  CB  LEU E 240     -22.095  16.309 -16.603  1.00 12.79
ATOM   1741  CG  LEU E 240     -20.813  15.549 -16.752  1.00 14.71
ATOM   1742  CD1 LEU E 240     -19.648  16.369 -17.245  1.00 15.04
ATOM   1743  CD2 LEU E 240     -20.428  14.804 -15.542  1.00 14.36
ATOM   1744  N   GLY E 241     -24.591  18.430 -17.284  1.00 10.86
ATOM   1745  CA  GLY E 241     -25.934  18.487 -17.861  1.00 12.50
ATOM   1746  C   GLY E 241     -26.756  17.219 -17.663  1.00 11.29
ATOM   1747  O   GLY E 241     -27.801  17.113 -18.307  1.00 11.87
ATOM   1748  N   LYS E 242     -26.370  16.388 -16.740  1.00 10.50
ATOM   1749  CA  LYS E 242     -27.119  15.153 -16.515  1.00 11.58
ATOM   1750  C   LYS E 242     -28.408  15.335 -15.719  1.00 11.48
ATOM   1751  O   LYS E 242     -29.376  14.587 -15.816  1.00 12.10
ATOM   1752  CB  LYS E 242     -26.275  14.218 -15.687  1.00 13.97
ATOM   1753  CG  LYS E 242     -24.982  13.566 -16.131  1.00 17.46
ATOM   1754  CD  LYS E 242     -25.252  12.934 -17.425  1.00 21.29
ATOM   1755  CE  LYS E 242     -24.084  12.180 -18.067  1.00 24.71
ATOM   1756  NZ  LYS E 242     -24.663  11.467 -19.248  1.00 28.58
ATOM   1757  N   THR E 243     -28.448  16.354 -14.914  1.00 11.74
ATOM   1758  CA  THR E 243     -29.461  16.745 -13.983  1.00 11.84
ATOM   1759  C   THR E 243     -29.404  18.240 -13.670  1.00 10.78
ATOM   1760  O   THR E 243     -28.654  19.038 -14.205  1.00 10.22
ATOM   1761  CB  THR E 243     -29.281  15.880 -12.707  1.00 12.08
ATOM   1762  OG1 THR E 243     -30.573  15.844 -12.070  1.00 12.96
ATOM   1763  CG2 THR E 243     -28.230  16.434 -11.788  1.00 13.01
ATOM   1764  N   THR E 244     -30.371  18.573 -12.914  1.00 10.06
ATOM   1765  CA  THR E 244     -30.668  19.937 -12.449  1.00 10.90
ATOM   1766  C   THR E 244     -30.727  19.916 -10.998  1.00  8.51
ATOM   1767  O   THR E 244     -30.726  18.831 -10.438  1.00  8.27
ATOM   1768  CB  THR E 244     -32.061  20.456 -12.983  1.00 11.54
ATOM   1769  OG1 THR E 244     -33.016  19.524 -12.412  1.00 12.90
ATOM   1770  CG2 THR E 244     -32.278  20.461 -14.431  1.00 11.38
ATOM   1771  N   ALA E 245     -30.748  21.120 -10.498  1.00  8.98
ATOM   1772  CA  ALA E 245     -30.752  21.323  -9.071  1.00  8.07
ATOM   1773  C   ALA E 245     -31.874  20.574  -8.459  1.00  8.27
ATOM   1774  O   ALA E 245     -31.857  19.883  -7.491  1.00  8.05
ATOM   1775  CB  ALA E 245     -30.854  22.800  -8.790  1.00  8.47
ATOM   1776  N   ALA E 246     -33.034  20.832  -9.058  1.00  8.51
ATOM   1777  CA  ALA E 246     -34.314  20.247  -8.647  1.00  8.71
ATOM   1778  C   ALA E 246     -34.395  18.725  -8.728  1.00  9.70
ATOM   1779  O   ALA E 246     -35.147  18.145  -7.976  1.00 10.40
ATOM   1780  CB  ALA E 246     -35.463  20.815  -9.451  1.00  8.81
ATOM   1781  N   SER E 247     -33.691  18.042  -9.590  1.00  9.27
ATOM   1782  CA  SER E 247     -33.831  16.603  -9.659  1.00  9.40
ATOM   1783  C   SER E 247     -32.462  15.959  -9.493  1.00  8.98
ATOM   1784  O   SER E 247     -32.440  14.737  -9.685  1.00  8.76
ATOM   1785  CB  SER E 247     -34.554  16.339 -10.942  1.00 10.96
ATOM   1786  OG  SER E 247     -33.560  16.563 -11.860  1.00 12.73
ATOM   1787  N   ALA E 248     -31.457  16.708  -9.034  1.00  8.60
ATOM   1788  CA  ALA E 248     -30.100  16.107  -8.871  1.00  6.90
ATOM   1789  C   ALA E 248     -30.188  15.072  -7.801  1.00  6.41
ATOM   1790  O   ALA E 248     -29.586  14.018  -8.019  1.00  3.98
ATOM   1791  CB  ALA E 248     -28.972  17.122  -8.681  1.00  6.89
ATOM   1792  N   CYS E 249     -30.850  15.253  -6.695  1.00  6.86
ATOM   1793  CA  CYS E 249     -30.854  14.170  -5.730  1.00  5.37
ATOM   1794  C   CYS E 249     -31.407  12.881  -6.314  1.00  6.38
ATOM   1795  O   CYS E 249     -30.854  11.792  -6.134  1.00  6.88
ATOM   1796  CB  CYS E 249     -31.720  14.654  -4.589  1.00  5.43
ATOM   1797  SG  CYS E 249     -31.373  13.495  -3.257  1.00  3.92
ATOM   1798  N   ARG E 250     -32.563  12.832  -6.912  1.00  5.67
ATOM   1799  CA  ARG E 250     -33.293  11.784  -7.544  1.00  8.19
ATOM   1800  C   ARG E 250     -32.399  11.125  -8.567  1.00  6.92
ATOM   1801  O   ARG E 250     -32.384   9.935  -8.791  1.00  3.57
ATOM   1802  CB  ARG E 250     -34.608  12.288  -8.179  1.00 11.97
ATOM   1803  CG  ARG E 250     -35.423  11.265  -8.918  1.00 19.16
ATOM   1804  CD  ARG E 250     -35.955  11.470 -10.251  1.00 23.54
ATOM   1805  NE  ARG E 250     -35.298  11.070 -11.484  1.00 26.12
ATOM   1806  CZ  ARG E 250     -34.406  11.965 -12.006  1.00 28.72
ATOM   1807  NH1 ARG E 250     -34.138  13.153 -11.413  1.00 28.99
ATOM   1808  NH2 ARG E 250     -33.722  11.913 -13.134  1.00 28.69
ATOM   1809  N   TYR E 251     -31.673  11.878  -9.324  1.00  7.06
ATOM   1810  CA  TYR E 251     -30.775  11.357 -10.325  1.00  8.06
ATOM   1811  C   TYR E 251     -29.587  10.692  -9.624  1.00  9.55
ATOM   1812  O   TYR E 251     -29.107   9.625 -10.067  1.00  8.53
ATOM   1813  CB  TYR E 251     -30.490  12.545 -11.210  1.00  8.50
ATOM   1814  CG  TYR E 251     -29.507  12.066 -12.211  1.00 10.69
ATOM   1815  CD1 TYR E 251     -29.952  11.312 -13.245  1.00 11.78
ATOM   1816  CD2 TYR E 251     -28.125  12.186 -12.059  1.00 11.90
ATOM   1817  CE1 TYR E 251     -29.040  10.836 -14.145  1.00 12.12
ATOM   1818  CE2 TYR E 251     -27.229  11.737 -12.975  1.00 12.49
ATOM   1819  CZ  TYR E 251     -27.680  11.029 -14.052  1.00 12.57
ATOM   1820  OH  TYR E 251     -26.865  10.504 -14.991  1.00 11.23
ATOM   1821  N   ILE E 252     -29.067  11.238  -8.542  1.00  6.69
ATOM   1822  CA  ILE E 252     -27.959  10.496  -7.938  1.00  6.23
ATOM   1823  C   ILE E 252     -28.467   9.151  -7.412  1.00  7.64
ATOM   1824  O   ILE E 252     -27.825   8.098  -7.553  1.00  5.58
ATOM   1825  CB  ILE E 252     -27.243  11.414  -6.948  1.00  5.49
ATOM   1826  CG1 ILE E 252     -26.482  12.498  -7.742  1.00  6.38
ATOM   1827  CG2 ILE E 252     -26.576  10.646  -5.815  1.00  3.39
ATOM   1828  CD1 ILE E 252     -26.334  13.882  -6.972  1.00  5.90
ATOM   1829  N   ALA E 253     -29.620   9.049  -6.832  1.00  7.51
ATOM   1830  CA  ALA E 253     -30.211   7.840  -6.323  1.00  7.96
ATOM   1831  C   ALA E 253     -30.513   6.838  -7.405  1.00  8.61
ATOM   1832  O   ALA E 253     -30.338   5.622  -7.169  1.00  8.94
ATOM   1833  CB  ALA E 253     -31.507   8.118  -5.565  1.00  6.44
ATOM   1834  N   ASP E 254     -30.976   7.254  -8.510  1.00  7.73
ATOM   1835  CA  ASP E 254     -31.306   6.416  -9.590  1.00  9.43
ATOM   1836  C   ASP E 254     -29.967   5.937 -10.167  1.00  9.86
ATOM   1837  O   ASP E 254     -30.145   4.794 -10.573  1.00  9.14
ATOM   1838  CB  ASP E 254     -32.017   7.020 -10.750  1.00 12.51
ATOM   1839  CG  ASP E 254     -33.368   7.700 -10.786  1.00 13.86
ATOM   1840  OD1 ASP E 254     -34.180   7.148 -10.052  1.00 13.35
ATOM   1841  OD2 ASP E 254     -33.638   8.628 -11.559  1.00 15.32
ATOM   1842  N   THR E 255     -28.834   6.606 -10.150  1.00  8.38
ATOM   1843  CA  THR E 255     -27.631   6.060 -10.739  1.00  8.42
ATOM   1844  C   THR E 255     -26.511   5.498  -9.899  1.00  8.32
ATOM   1845  O   THR E 255     -25.389   5.172 -10.245  1.00  6.31
ATOM   1846  CB  THR E 255     -27.070   7.207 -11.673  1.00  8.09
ATOM   1847  OG1 THR E 255     -26.799   8.367 -10.894  1.00  7.17
ATOM   1848  CG2 THR E 255     -28.033   7.609 -12.732  1.00  6.38
ATOM   1849  N   ALA E 256     -26.889   5.302  -8.700  1.00  8.65
ATOM   1850  CA  ALA E 256     -26.077   4.826  -7.642  1.00  8.74
ATOM   1851  C   ALA E 256     -25.690   3.359  -7.722  1.00  7.35
ATOM   1852  O   ALA E 256     -26.390   2.774  -8.507  1.00  5.65
ATOM   1853  CB  ALA E 256     -26.924   5.018  -6.422  1.00  6.60
ATOM   1854  N   ASN E 257     -24.737   3.017  -6.894  1.00  5.60
ATOM   1855  CA  ASN E 257     -24.371   1.594  -6.836  1.00  7.85
ATOM   1856  C   ASN E 257     -25.486   1.106  -5.919  1.00  9.03
ATOM   1857  O   ASN E 257     -25.672   1.604  -4.837  1.00  6.54
ATOM   1858  CB  ASN E 257     -23.003   1.333  -6.208  1.00  8.94
ATOM   1859  CG  ASN E 257     -21.912   1.535  -7.217  1.00 10.31
ATOM   1860  OD1 ASN E 257     -20.922   2.311  -7.172  1.00 11.45
ATOM   1861  ND2 ASN E 257     -22.241   0.840  -8.243  1.00  9.96
ATOM   1862  N   LYS E 258     -26.269   0.109  -6.249  1.00 10.10
ATOM   1863  CA  LYS E 258     -27.321  -0.439  -5.466  1.00 12.66
ATOM   1864  C   LYS E 258     -27.014  -1.810  -4.894  1.00 13.41
ATOM   1865  O   LYS E 258     -26.508  -2.797  -5.466  1.00 13.89
ATOM   1866  CB  LYS E 258     -28.570  -0.555  -6.303  1.00 14.34
ATOM   1867  CG  LYS E 258     -28.788   0.741  -7.009  1.00 18.31
ATOM   1868  CD  LYS E 258     -30.084   0.980  -7.759  1.00 20.92
ATOM   1869  CE  LYS E 258     -29.936   2.258  -8.580  1.00 23.09
ATOM   1870  NZ  LYS E 258     -28.729   2.058  -9.458  1.00 25.94
ATOM   1871  N   GLY E 259     -27.420  -1.911  -3.690  1.00 13.52
ATOM   1872  CA  GLY E 259     -27.296  -3.161  -2.928  1.00 15.36
ATOM   1873  C   GLY E 259     -25.931  -3.543  -2.440  1.00 15.48
ATOM   1874  O   GLY E 259     -25.800  -4.612  -1.867  1.00 16.49
ATOM   1875  N   ASP E 260     -24.950  -2.700  -2.643  1.00 16.14
ATOM   1876  CA  ASP E 260     -23.561  -2.820  -2.276  1.00 16.25
ATOM   1877  C   ASP E 260     -23.210  -2.549  -0.875  1.00 15.91
ATOM   1878  O   ASP E 260     -22.198  -3.100  -0.431  1.00 16.73
ATOM   1879  CB  ASP E 260     -22.746  -1.829  -3.066  1.00 19.75
ATOM   1880  CG  ASP E 260     -22.294  -2.115  -4.421  1.00 22.52
ATOM   1881  OD1 ASP E 260     -22.686  -3.207  -4.902  1.00 23.96
ATOM   1882  OD2 ASP E 260     -21.532  -1.287  -4.972  1.00 23.74
ATOM   1883  N   LEU E 261     -23.904  -1.710  -0.146  1.00 14.63
ATOM   1884  CA  LEU E 261     -23.582  -1.409   1.178  1.00 13.22
ATOM   1885  C   LEU E 261     -24.057  -2.536   2.048  1.00 13.17
ATOM   1886  O   LEU E 261     -25.081  -3.198   1.834  1.00 13.18
ATOM   1887  CB  LEU E 261     -24.250  -0.061   1.559  1.00 11.86
ATOM   1888  CG  LEU E 261     -23.934   1.124   0.706  1.00 10.72
ATOM   1889  CD1 LEU E 261     -24.335   2.352   1.442  1.00 11.02
ATOM   1890  CD2 LEU E 261     -22.428   1.255   0.469  1.00 10.26
ATOM   1891  N   SER E 262     -23.392  -2.686   3.118  1.00 12.47
ATOM   1892  CA  SER E 262     -23.813  -3.679   4.075  1.00 13.27
ATOM   1893  C   SER E 262     -24.126  -2.853   5.275  1.00 13.36
ATOM   1894  O   SER E 262     -23.807  -1.642   5.372  1.00 13.00
ATOM   1895  CB  SER E 262     -22.818  -4.817   4.015  1.00 14.81
ATOM   1896  OG  SER E 262     -21.884  -4.640   5.030  1.00 18.57
ATOM   1897  N   ASN E 263     -24.877  -3.433   6.141  1.00 14.32
ATOM   1898  CA  ASN E 263     -25.308  -2.829   7.370  1.00 17.64
ATOM   1899  C   ASN E 263     -26.385  -1.754   7.129  1.00 15.72
ATOM   1900  O   ASN E 263     -26.578  -0.728   7.779  1.00 15.38
ATOM   1901  CB  ASN E 263     -24.022  -2.547   8.130  1.00 22.50
ATOM   1902  CG  ASN E 263     -23.969  -1.964   9.497  1.00 28.09
ATOM   1903  OD1 ASN E 263     -24.913  -2.202  10.341  1.00 30.00
ATOM   1904  ND2 ASN E 263     -22.820  -1.191   9.690  1.00 28.31
ATOM   1905  N   ILE E 264     -27.196  -1.899   6.148  1.00 13.49
ATOM   1906  CA  ILE E 264     -28.270  -1.047   5.766  1.00 12.26
ATOM   1907  C   ILE E 264     -29.553  -1.673   6.331  1.00 14.05
ATOM   1908  O   ILE E 264     -29.963  -2.817   6.027  1.00 14.14
ATOM   1909  CB  ILE E 264     -28.407  -0.967   4.272  1.00 11.49
ATOM   1910  CG1 ILE E 264     -27.135  -0.378   3.722  1.00  9.50
ATOM   1911  CG2 ILE E 264     -29.707  -0.159   4.075  1.00 11.87
ATOM   1912  CD1 ILE E 264     -26.668   1.009   4.123  1.00  9.23
ATOM   1913  N   PRO E 265     -30.181  -0.907   7.181  1.00 13.78
ATOM   1914  CA  PRO E 265     -31.402  -1.312   7.832  1.00 13.30
ATOM   1915  C   PRO E 265     -32.553  -1.344   6.873  1.00 13.18
ATOM   1916  O   PRO E 265     -32.483  -0.505   6.009  1.00 12.13
ATOM   1917  CB  PRO E 265     -31.618  -0.215   8.847  1.00 12.62
ATOM   1918  CG  PRO E 265     -30.256   0.357   9.048  1.00 13.13
ATOM   1919  CD  PRO E 265     -29.705   0.401   7.673  1.00 13.56
ATOM   1920  N   PHE E 266     -33.505  -2.238   7.092  1.00 14.20
ATOM   1921  CA  PHE E 266     -34.724  -2.396   6.289  1.00 14.42
ATOM   1922  C   PHE E 266     -35.433  -1.034   6.365  1.00 12.93
ATOM   1923  O   PHE E 266     -35.569  -0.397   7.351  1.00 13.73
ATOM   1924  CB  PHE E 266     -35.570  -3.642   6.478  1.00 14.41
ATOM   1925  CG  PHE E 266     -36.527  -4.077   5.441  1.00 16.08
ATOM   1926  CD1 PHE E 266     -37.771  -3.440   5.292  1.00 17.29
ATOM   1927  CD2 PHE E 266     -36.229  -5.045   4.507  1.00 16.17
ATOM   1928  CE1 PHE E 266     -38.695  -3.824   4.325  1.00 17.90
ATOM   1929  CE2 PHE E 266     -37.062  -5.406   3.507  1.00 15.79
ATOM   1930  CZ  PHE E 266     -38.355  -4.881   3.476  1.00 17.13
ATOM   1931  N   GLY E 267     -35.796  -0.460   5.262  1.00 13.63
ATOM   1932  CA  GLY E 267     -36.446   0.847   5.232  1.00 12.28
ATOM   1933  C   GLY E 267     -35.484   1.880   4.671  1.00 11.62
ATOM   1934  O   GLY E 267     -35.962   2.946   4.232  1.00 12.62
ATOM   1935  N   THR E 268     -34.186   1.682   4.794  1.00 10.65
ATOM   1936  CA  THR E 268     -33.182   2.600   4.314  1.00  8.42
ATOM   1937  C   THR E 268     -32.721   2.116   2.975  1.00 10.57
ATOM   1938  O   THR E 268     -32.480   0.883   2.800  1.00 10.56
ATOM   1939  CB  THR E 268     -31.920   2.743   5.211  1.00  7.89
ATOM   1940  OG1 THR E 268     -32.492   2.857   6.460  1.00  5.98
ATOM   1941  CG2 THR E 268     -30.850   3.822   4.946  1.00  6.10
ATOM   1942  N   VAL E 269     -32.569   3.140   2.145  1.00  9.52
ATOM   1943  CA  VAL E 269     -32.050   2.854   0.861  1.00  9.49
ATOM   1944  C   VAL E 269     -30.580   2.324   0.904  1.00  9.79
ATOM   1945  O   VAL E 269     -29.646   2.706   1.612  1.00  9.53
ATOM   1946  CB  VAL E 269     -32.076   4.072  -0.053  1.00  9.25
ATOM   1947  CG1 VAL E 269     -33.518   4.543  -0.299  1.00  9.94
ATOM   1948  CG2 VAL E 269     -31.197   5.247   0.269  1.00  8.53
ATOM   1949  N   ASN E 270     -30.270   1.447  -0.002  1.00  9.28
ATOM   1950  CA  ASN E 270     -28.972   0.839  -0.199  1.00  9.32
ATOM   1951  C   ASN E 270     -28.481   1.455  -1.441  1.00  9.21
ATOM   1952  O   ASN E 270     -28.487   0.680  -2.343  1.00  9.35
ATOM   1953  CB  ASN E 270     -29.042  -0.670  -0.252  1.00  9.41
ATOM   1954  CG  ASN E 270     -27.603  -1.170  -0.146  1.00 11.17
ATOM   1955  OD1 ASN E 270     -27.462  -2.144   0.593  1.00 12.48
ATOM   1956  ND2 ASN E 270     -26.575  -0.612  -0.695  1.00  9.84
ATOM   1957  N   LEU E 271     -28.123   2.697  -1.485  1.00  8.48
ATOM   1958  CA  LEU E 271     -27.644   3.389  -2.620  1.00  7.76
ATOM   1959  C   LEU E 271     -26.376   4.183  -2.314  1.00  7.91
ATOM   1960  O   LEU E 271     -26.424   4.889  -1.342  1.00  8.50
ATOM   1961  CB  LEU E 271     -28.737   4.332  -3.075  1.00  6.63
ATOM   1962  CG  LEU E 271     -30.045   3.683  -3.397  1.00  6.97
ATOM   1963  CD1 LEU E 271     -31.219   4.692  -3.435  1.00  6.21
ATOM   1964  CD2 LEU E 271     -30.006   2.916  -4.633  1.00  4.32
ATOM   1965  N   LEU E 272     -25.364   4.005  -3.133  1.00  7.78
ATOM   1966  CA  LEU E 272     -24.032   4.650  -3.018  1.00  6.16
ATOM   1967  C   LEU E 272     -23.733   5.641  -4.077  1.00  5.84
ATOM   1968  O   LEU E 272     -23.813   5.008  -5.075  1.00  4.09
ATOM   1969  CB  LEU E 272     -22.884   3.600  -2.928  1.00  5.35
ATOM   1970  CG  LEU E 272     -21.519   4.055  -2.390  1.00  4.76
ATOM   1971  CD1 LEU E 272     -21.453   4.986  -1.219  1.00  2.00
ATOM   1972  CD2 LEU E 272     -20.663   2.794  -2.222  1.00  3.53
ATOM   1973  N   ALA E 273     -23.473   6.933  -3.896  1.00  6.59
ATOM   1974  CA  ALA E 273     -23.196   7.835  -4.984  1.00  7.02
ATOM   1975  C   ALA E 273     -22.148   7.235  -5.885  1.00  7.85
ATOM   1976  O   ALA E 273     -21.107   6.659  -5.464  1.00  7.50
ATOM   1977  CB  ALA E 273     -22.796   9.215  -4.546  1.00  7.26
ATOM   1978  N   TYR E 274     -22.457   7.429  -7.105  1.00  9.22
ATOM   1979  CA  TYR E 274     -21.611   6.873  -8.196  1.00  9.44
ATOM   1980  C   TYR E 274     -21.657   7.834  -9.327  1.00  8.78
ATOM   1981  O   TYR E 274     -22.732   8.351  -9.663  1.00  8.31
ATOM   1982  CB  TYR E 274     -22.040   5.427  -8.388  1.00  8.14
ATOM   1983  CG  TYR E 274     -21.390   4.694  -9.470  1.00  9.60
ATOM   1984  CD1 TYR E 274     -20.024   4.797  -9.716  1.00 10.19
ATOM   1985  CD2 TYR E 274     -22.200   3.979 -10.325  1.00  9.77
ATOM   1986  CE1 TYR E 274     -19.362   4.139 -10.703  1.00 10.06
ATOM   1987  CE2 TYR E 274     -21.587   3.342 -11.359  1.00 10.06
ATOM   1988  CZ  TYR E 274     -20.216   3.415 -11.509  1.00 11.26
ATOM   1989  OH  TYR E 274     -19.721   2.791 -12.620  1.00 12.72
ATOM   1990  N   ASN E 275     -20.520   8.118  -9.888  1.00  7.29
ATOM   1991  CA  ASN E 275     -20.501   9.113 -10.933  1.00  8.56
ATOM   1992  C   ASN E 275     -20.744   8.444 -12.223  1.00 10.25
ATOM   1993  O   ASN E 275     -21.092   9.127 -13.145  1.00 11.00
ATOM   1994  CB  ASN E 275     -19.252   9.933 -10.787  1.00  6.29
ATOM   1995  CG  ASN E 275     -17.972   9.205 -11.184  1.00  6.07
ATOM   1996  OD1 ASN E 275     -17.916   7.993 -11.458  1.00  5.26
ATOM   1997  ND2 ASN E 275     -16.942  10.055 -11.236  1.00  5.21
ATOM   1998  N   ASN E 276     -20.615   7.142 -12.241  1.00 13.15
ATOM   1999  CA  ASN E 276     -20.869   6.441 -13.496  1.00 16.48
ATOM   2000  C   ASN E 276     -19.840   6.859 -14.515  1.00 16.50
ATOM   2001  O   ASN E 276     -20.309   6.967 -15.624  1.00 14.96
ATOM   2002  CB  ASN E 276     -22.289   6.854 -13.915  1.00 18.87
ATOM   2003  CG  ASN E 276     -23.167   5.678 -13.481  1.00 21.40
ATOM   2004  OD1 ASN E 276     -23.126   4.698 -14.214  1.00 22.82
ATOM   2005  ND2 ASN E 276     -23.714   5.919 -12.323  1.00 21.54
ATOM   2006  N   TYR E 277     -18.585   7.042 -14.140  1.00 15.75
ATOM   2007  CA  TYR E 277     -17.709   7.509 -15.188  1.00 18.26
ATOM   2008  C   TYR E 277     -17.265   6.346 -16.042  1.00 17.80
ATOM   2009  O   TYR E 277     -16.994   5.257 -15.606  1.00 18.12
ATOM   2010  CB  TYR E 277     -16.565   8.433 -14.736  1.00 17.44
ATOM   2011  CG  TYR E 277     -15.473   8.790 -15.685  1.00 16.17
ATOM   2012  CD1 TYR E 277     -14.370   7.961 -15.887  1.00 15.71
ATOM   2013  CD2 TYR E 277     -15.661   9.914 -16.505  1.00 16.56
ATOM   2014  CE1 TYR E 277     -13.378   8.329 -16.753  1.00 15.42
ATOM   2015  CE2 TYR E 277     -14.691  10.264 -17.427  1.00 15.58
ATOM   2016  CZ  TYR E 277     -13.509   9.506 -17.478  1.00 15.88
ATOM   2017  OH  TYR E 277     -12.540   9.798 -18.394  1.00 16.77
ATOM   2018  N   GLN E 278     -17.234   6.661 -17.249  1.00 18.49
ATOM   2019  CA  GLN E 278     -16.840   5.807 -18.343  1.00 20.78
ATOM   2020  C   GLN E 278     -15.849   6.518 -19.240  1.00 20.97
ATOM   2021  O   GLN E 278     -16.401   7.390 -19.929  1.00 21.47
ATOM   2022  CB  GLN E 278     -18.064   5.424 -19.169  1.00 99.99
ATOM   2023  CG  GLN E 278     -17.791   4.119 -19.909  1.00 99.99
ATOM   2024  CD  GLN E 278     -17.067   4.374 -21.222  1.00 99.99
ATOM   2025  OE1 GLN E 278     -16.779   5.520 -21.563  1.00 99.99
ATOM   2026  NE2 GLN E 278     -16.773   3.302 -21.962  1.00 99.99
ATOM   2027  N   ALA E 279     -14.602   6.163 -19.255  1.00 20.64
ATOM   2028  CA  ALA E 279     -13.414   6.620 -19.944  1.00 21.23
ATOM   2029  C   ALA E 279     -13.510   6.803 -21.400  1.00 22.02
ATOM   2030  O   ALA E 279     -14.523   6.190 -21.829  1.00 21.40
ATOM   2031  CB  ALA E 279     -12.366   5.534 -19.643  1.00 20.45
ATOM   2032  N   PRO C   1     -28.873  21.136  17.492  1.00 30.27
ATOM   2033  CA  PRO C   1     -27.337  21.066  17.546  1.00 29.99
ATOM   2034  C   PRO C   1     -26.403  21.523  16.451  1.00 29.34
ATOM   2035  O   PRO C   1     -26.760  22.794  16.464  1.00 30.22
ATOM   2036  CB  PRO C   1     -27.281  19.760  18.371  1.00 30.34
ATOM   2037  CG  PRO C   1     -28.441  19.779  19.350  1.00 29.65
ATOM   2038  CD  PRO C   1     -29.549  20.629  18.701  1.00 29.78
ATOM   2039  N   ALA C   2     -25.253  21.177  15.764  1.00 27.39
ATOM   2040  CA  ALA C   2     -24.486  21.740  14.629  1.00 24.51
ATOM   2041  C   ALA C   2     -23.479  21.220  13.618  1.00 24.00
ATOM   2042  O   ALA C   2     -24.127  20.496  12.810  1.00 20.92
ATOM   2043  CB  ALA C   2     -24.653  23.289  14.459  1.00 24.81
ATOM   2044  N   PRO C   3     -22.281  21.210  13.005  1.00 24.80
ATOM   2045  CA  PRO C   3     -21.675  20.381  11.942  1.00 25.51
ATOM   2046  C   PRO C   3     -21.201  18.939  12.261  1.00 25.74
ATOM   2047  O   PRO C   3     -20.620  18.848  13.340  1.00 24.71
ATOM   2048  CB  PRO C   3     -20.248  20.939  11.661  1.00 25.50
ATOM   2049  CG  PRO C   3     -19.948  21.959  12.681  1.00 24.65
ATOM   2050  CD  PRO C   3     -21.183  22.016  13.569  1.00 25.89
ATOM   2051  N   PHE C   4     -21.682  17.921  11.598  1.00 25.98
ATOM   2052  CA  PHE C   4     -22.312  16.957  10.783  1.00 26.00
ATOM   2053  C   PHE C   4     -21.931  16.249   9.519  1.00 25.71
ATOM   2054  O   PHE C   4     -22.350  15.059   9.642  0.00 22.42
ATOM   2055  CB  PHE C   4     -23.801  16.944  10.334  1.00 23.51
ATOM   2056  CG  PHE C   4     -24.981  16.818  11.208  1.00 22.36
ATOM   2057  CD1 PHE C   4     -24.829  17.144  12.506  1.00 20.91
ATOM   2058  CD2 PHE C   4     -26.253  16.561  10.658  1.00 22.20
ATOM   2059  CE1 PHE C   4     -25.976  17.148  13.255  1.00 22.37
ATOM   2060  CE2 PHE C   4     -27.459  16.563  11.398  1.00 23.02
ATOM   2061  CZ  PHE C   4     -27.257  16.846  12.730  1.00 21.86
ATOM   2062  N   ALA D   5     -19.744  14.735  10.047  1.00 21.98
ATOM   2063  CA  ALA D   5     -19.561  15.309  11.391  1.00 25.72
ATOM   2064  C   ALA D   5     -18.104  15.049  11.846  1.00 24.11
ATOM   2065  O   ALA D   5     -18.052  14.317  13.574  1.00 33.22
ATOM   2066  CB  ALA D   5     -19.386  16.467  11.802  1.00 25.33
ATOM   2067  N   ALA D   6     -16.834  15.615  11.357  1.00 25.64
ATOM   2068  CA  ALA D   6     -14.900  15.596  11.853  1.00 27.02
ATOM   2069  C   ALA D   6     -15.688  17.190  12.659  1.00 27.74
ATOM   2070  O   ALA D   6     -13.506  17.508  13.178  1.00 28.28
ATOM   2071  CB  ALA D   6     -13.434  14.895  11.270  1.00 25.10
SPDBVT        1.0000000000         0.0000000000         0.0000000000 
SPDBVT        0.0000000000         1.0000000000         0.0000000000 
SPDBVT        0.0000000000         0.0000000000         1.0000000000 
SPDBVT        0.0000000000         0.0000000000         0.0000000000 
SPDBVT        0.0000000000         0.0000000000         0.0000000000 
SPDBVV default;
SPDBVV     12.048013832248    2132.401964176259      20.000000000000
SPDBVV       -0.9850852920        -0.0365965618         0.1681298883 
SPDBVV       -0.0050976222        -0.9704841426        -0.2411110602 
SPDBVV        0.1719912263        -0.2383720217         0.9558230994 
SPDBVV      -20.4974994659        17.6779994965        -2.1414999962 
SPDBVV        0.0000000000         0.0000000000         0.0000000000 
SPDBVf  1  1  1  1  9  1  9  1  1  1  1  1  1  1  1  1  9  1  1  1
SPDBVf  1  1  1  1  1  1  1  1  1  1  1  1  9  1  1  1  1  1  1  1
SPDBVf  1  9  1  1  1  1  1  9  1  1  1  1  1  1  9  1  1  1  1  1
SPDBVf  9  1  1  1  1  1  1  1  1  1  1  1  1  1  1  1  9  1  1  1
SPDBVf  1  1  1  1  1  1  1  1  1  9  1  1  1  1  1  1  1  1  1  1
SPDBVf  1  1  1  9  1  1  1  1  9  1  1  1  1  1  1  1  1  9  1  1
SPDBVf  1  1  1  1  1  1  1  1  1  1  1  1  1  1  1  1  1  1  1  1
SPDBVf  1  1  1  1  1  9  9  1  1  1  1  1  1  1  1  1  1  1  1  1
SPDBVf  1  1  1  1  1  1  1  1  1  1  1  1  1  1  9  1  9  1  1  1
SPDBVf  1  1  9  1  1  1  1  1  1  1  1  1  1  1  1  1  1  1  1  1
SPDBVf  1  1  9  1  1  1  1  1  9  1  1  1  1  1  1  1  1  1  1  9
SPDBVf  1  1  1  1  1  1  1  1  1  1  1  1  1  1  1  1  1  1  1  1
SPDBVf  1  9  1  1  1  1  9  1  1  1  1  1  1  1  1  1  1  1  1  1
SPDBVf  1  1  1  1  9  1  1  1  1  1  1  1  1  1  1  1  1  1  1  1
SPDBVf  1  1  1  1  1
SPDBVc 0.00 0.00 1.00 0.00 0.00 1.00 0.00 0.00 1.00 0.00 0.00 1.00 
SPDBVc 0.00 1.00 0.00 0.00 0.00 1.00 0.00 1.00 0.00 0.00 0.00 1.00 
SPDBVc 0.00 0.00 1.00 0.00 0.00 1.00 0.00 0.00 1.00 0.00 0.00 1.00 
SPDBVc 0.00 0.00 1.00 0.00 0.00 1.00 0.00 0.00 1.00 0.00 0.00 1.00 
SPDBVc 0.00 1.00 0.00 0.00 0.00 1.00 0.00 0.00 1.00 0.00 0.00 1.00 
SPDBVc 0.00 0.00 1.00 0.00 0.00 1.00 0.00 0.00 1.00 0.00 0.00 1.00 
SPDBVc 0.00 0.00 1.00 0.00 0.00 1.00 0.00 0.00 1.00 0.00 0.00 1.00 
SPDBVc 0.00 0.00 1.00 0.00 0.00 1.00 0.00 0.00 1.00 0.00 0.00 1.00 
SPDBVc 1.00 0.00 1.00 0.00 0.00 1.00 0.00 0.00 1.00 0.00 0.00 1.00 
SPDBVc 0.00 0.00 1.00 0.00 0.00 1.00 0.00 0.00 1.00 0.00 0.00 1.00 
SPDBVc 0.00 0.00 1.00 1.00 0.00 1.00 0.00 0.00 1.00 0.00 0.00 1.00 
SPDBVc 0.00 0.00 1.00 0.00 0.00 1.00 0.00 0.00 1.00 0.00 1.00 0.00 
SPDBVc 0.00 0.00 1.00 0.00 0.00 1.00 0.00 0.00 1.00 0.00 0.00 1.00 
SPDBVc 0.00 0.00 1.00 0.00 0.00 1.00 0.00 1.00 0.00 0.00 0.00 1.00 
SPDBVc 0.00 0.00 1.00 0.00 0.00 1.00 0.00 0.00 1.00 0.00 0.00 1.00 
SPDBVc 1.00 0.60 0.00 0.00 0.00 1.00 0.00 0.00 1.00 0.00 0.00 1.00 
SPDBVc 0.00 0.00 1.00 0.00 0.00 1.00 0.00 0.00 1.00 0.00 0.00 1.00 
SPDBVc 0.00 0.00 1.00 0.00 0.00 1.00 0.00 0.00 1.00 0.00 0.00 1.00 
SPDBVc 0.00 0.00 1.00 0.00 0.00 1.00 0.00 0.00 1.00 0.00 0.00 1.00 
SPDBVc 0.00 1.00 0.00 0.00 0.00 1.00 0.00 0.00 1.00 0.00 0.00 1.00 
SPDBVc 0.00 0.00 1.00 0.00 0.00 1.00 0.00 0.00 1.00 0.00 0.00 1.00 
SPDBVc 0.00 0.00 1.00 0.00 0.00 1.00 0.00 0.00 1.00 0.00 0.00 1.00 
SPDBVc 0.00 0.00 1.00 1.00 0.00 1.00 0.00 0.00 1.00 0.00 0.00 1.00 
SPDBVc 0.00 0.00 1.00 0.00 0.00 1.00 0.00 0.00 1.00 0.00 0.00 1.00 
SPDBVc 0.00 0.00 1.00 0.00 0.00 1.00 0.00 0.00 1.00 0.00 0.00 1.00 
SPDBVc 0.00 0.00 1.00 0.00 0.00 1.00 0.00 0.00 1.00 0.00 1.00 0.00 
SPDBVc 0.00 0.00 1.00 0.00 0.00 1.00 0.00 0.00 1.00 0.00 0.00 1.00 
SPDBVc 0.00 1.00 0.00 0.00 0.00 1.00 0.00 0.00 1.00 0.00 0.00 1.00 
SPDBVc 0.00 0.00 1.00 0.00 0.00 1.00 0.00 0.00 1.00 0.00 0.00 1.00 
SPDBVc 0.00 0.00 1.00 1.00 0.00 1.00 0.00 0.00 1.00 0.00 0.00 1.00 
SPDBVc 0.00 0.00 1.00 0.00 0.00 1.00 0.00 0.00 1.00 0.00 0.00 1.00 
SPDBVc 0.00 0.00 1.00 0.00 0.00 1.00 0.00 0.00 1.00 0.00 0.00 1.00 
SPDBVc 0.00 0.00 1.00 0.00 0.00 1.00 0.00 0.00 1.00 0.00 0.00 1.00 
SPDBVc 0.00 0.00 1.00 0.00 0.00 1.00 0.00 0.00 1.00 0.00 0.00 1.00 
SPDBVc 0.00 0.00 1.00 0.00 0.00 1.00 0.00 0.00 1.00 0.00 0.00 1.00 
SPDBVc 0.00 0.00 1.00 0.00 0.00 1.00 0.00 0.00 1.00 0.00 0.00 1.00 
SPDBVc 0.00 0.00 1.00 0.00 1.00 0.00 0.00 1.00 0.00 0.00 0.00 1.00 
SPDBVc 0.00 0.00 1.00 0.00 0.00 1.00 0.00 0.00 1.00 0.00 0.00 1.00 
SPDBVc 0.00 0.00 1.00 0.00 0.00 1.00 0.00 0.00 1.00 0.00 0.00 1.00 
SPDBVc 0.00 0.00 1.00 0.00 0.00 1.00 0.00 0.00 1.00 0.00 0.00 1.00 
SPDBVc 0.00 0.00 1.00 0.00 0.00 1.00 0.00 0.00 1.00 0.00 0.00 1.00 
SPDBVc 0.00 0.00 1.00 0.00 0.00 1.00 0.00 0.00 1.00 0.00 0.00 1.00 
SPDBVc 0.00 0.00 1.00 0.00 0.00 1.00 0.00 0.00 1.00 0.00 0.00 1.00 
SPDBVc 0.00 0.00 1.00 0.00 0.00 1.00 0.00 1.00 0.00 0.00 0.00 1.00 
SPDBVc 1.00 0.00 1.00 0.00 0.00 1.00 0.00 0.00 1.00 0.00 0.00 1.00 
SPDBVc 0.00 0.00 1.00 0.00 0.00 1.00 1.00 0.00 1.00 0.00 0.00 1.00 
SPDBVc 0.00 0.00 1.00 0.00 0.00 1.00 0.00 0.00 1.00 0.00 0.00 1.00 
SPDBVc 0.00 0.00 1.00 0.00 0.00 1.00 0.00 0.00 1.00 0.00 0.00 1.00 
SPDBVc 0.00 0.00 1.00 0.00 0.00 1.00 0.00 0.00 1.00 0.00 0.00 1.00 
SPDBVc 0.00 0.00 1.00 0.00 0.00 1.00 0.00 0.00 1.00 0.00 0.00 1.00 
SPDBVc 0.00 0.00 1.00 0.00 0.00 1.00 1.00 0.60 0.20 0.00 0.00 1.00 
SPDBVc 0.00 0.00 1.00 0.00 0.00 1.00 0.00 0.00 1.00 0.00 0.00 1.00 
SPDBVc 0.00 1.00 0.00 0.00 0.00 1.00 0.00 0.00 1.00 0.00 0.00 1.00 
SPDBVc 0.00 0.00 1.00 0.00 0.00 1.00 0.00 0.00 1.00 0.00 0.00 1.00 
SPDBVc 0.00 0.00 1.00 0.00 0.00 1.00 0.00 0.00 1.00 0.00 1.00 0.00 
SPDBVc 0.00 0.00 1.00 0.00 0.00 1.00 0.00 0.00 1.00 0.00 0.00 1.00 
SPDBVc 0.00 0.00 1.00 0.00 0.00 1.00 0.00 0.00 1.00 0.00 0.00 1.00 
SPDBVc 0.00 0.00 1.00 0.00 0.00 1.00 0.00 0.00 1.00 0.00 0.00 1.00 
SPDBVc 0.00 0.00 1.00 0.00 0.00 1.00 0.00 0.00 1.00 0.00 0.00 1.00 
SPDBVc 0.00 0.00 1.00 0.00 0.00 1.00 0.00 0.00 1.00 0.00 0.00 1.00 
SPDBVc 0.00 0.00 1.00 1.00 0.00 1.00 0.00 0.00 1.00 0.00 0.00 1.00 
SPDBVc 0.00 0.00 1.00 0.00 0.00 1.00 1.00 0.00 1.00 0.00 0.00 1.00 
SPDBVc 0.00 0.00 1.00 0.00 0.00 1.00 0.00 0.00 1.00 0.00 0.00 1.00 
SPDBVc 0.00 0.00 1.00 0.00 0.00 1.00 0.00 0.00 1.00 0.00 0.00 1.00 
SPDBVc 0.00 0.00 1.00 0.00 0.00 1.00 0.00 0.00 1.00 0.00 0.00 1.00 
SPDBVc 0.00 0.00 1.00 0.00 0.00 1.00 0.00 0.00 1.00 0.00 0.00 1.00 
SPDBVc 0.00 1.00 0.00 0.00 0.00 1.00 0.00 0.00 1.00 0.00 0.00 1.00 
SPDBVc 0.00 0.00 1.00 0.00 0.00 1.00 0.00 0.00 1.00 0.00 0.00 1.00 
SPDBVc 0.00 0.00 1.00 0.00 0.00 1.00 0.00 0.00 1.00 0.00 0.00 1.00 
SPDBVc 0.00 0.00 1.00 0.00 0.00 1.00 0.00 0.00 1.00 1.00 0.00 0.00 
SPDBVc 1.00 0.00 0.00 1.00 0.00 0.00 1.00 0.00 0.00 1.00 0.00 0.00 
SPDBVc 1.00 0.00 0.00 
SPDBVl 0.00 0.00 0.00 0.00 0.00 0.00 0.00 0.00 0.00 0.00 0.00 0.00 
SPDBVl 0.00 0.00 0.00 0.00 0.00 0.00 0.00 0.00 0.00 0.00 0.00 0.00 
SPDBVl 0.00 0.00 0.00 0.00 0.00 0.00 0.00 0.00 0.00 0.00 0.00 0.00 
SPDBVl 0.00 0.00 0.00 0.00 0.00 0.00 0.00 0.00 0.00 0.00 0.00 0.00 
SPDBVl 0.00 0.00 0.00 0.00 0.00 0.00 0.00 0.00 0.00 0.00 0.00 0.00 
SPDBVl 0.00 0.00 0.00 0.00 0.00 0.00 0.00 0.00 0.00 0.00 0.00 0.00 
SPDBVl 0.00 0.00 0.00 0.00 0.00 0.00 0.00 0.00 0.00 0.00 0.00 0.00 
SPDBVl 0.00 0.00 0.00 0.00 0.00 0.00 0.00 0.00 0.00 0.00 0.00 0.00 
SPDBVl 0.00 0.00 0.00 0.00 0.00 0.00 0.00 0.00 0.00 0.00 0.00 0.00 
SPDBVl 0.00 0.00 0.00 0.00 0.00 0.00 0.00 0.00 0.00 0.00 0.00 0.00 
SPDBVl 0.00 0.00 0.00 0.00 0.00 0.00 0.00 0.00 0.00 0.00 0.00 0.00 
SPDBVl 0.00 0.00 0.00 0.00 0.00 0.00 0.00 0.00 0.00 0.00 0.00 0.00 
SPDBVl 0.00 0.00 0.00 0.00 0.00 0.00 0.00 0.00 0.00 0.00 0.00 0.00 
SPDBVl 0.00 0.00 0.00 0.00 0.00 0.00 0.00 0.00 0.00 0.00 0.00 0.00 
SPDBVl 0.00 0.00 0.00 0.00 0.00 0.00 0.00 0.00 0.00 0.00 0.00 0.00 
SPDBVl 0.00 0.00 0.00 0.00 0.00 0.00 0.00 0.00 0.00 0.00 0.00 0.00 
SPDBVl 0.00 0.00 0.00 0.00 0.00 0.00 0.00 0.00 0.00 0.00 0.00 0.00 
SPDBVl 0.00 0.00 0.00 0.00 0.00 0.00 0.00 0.00 0.00 0.00 0.00 0.00 
SPDBVl 0.00 0.00 0.00 0.00 0.00 0.00 0.00 0.00 0.00 0.00 0.00 0.00 
SPDBVl 0.00 0.00 0.00 0.00 0.00 0.00 0.00 0.00 0.00 0.00 0.00 0.00 
SPDBVl 0.00 0.00 0.00 0.00 0.00 0.00 0.00 0.00 0.00 0.00 0.00 0.00 
SPDBVl 0.00 0.00 0.00 0.00 0.00 0.00 0.00 0.00 0.00 0.00 0.00 0.00 
SPDBVl 0.00 0.00 0.00 0.00 0.00 0.00 0.00 0.00 0.00 0.00 0.00 0.00 
SPDBVl 0.00 0.00 0.00 0.00 0.00 0.00 0.00 0.00 0.00 0.00 0.00 0.00 
SPDBVl 0.00 0.00 0.00 0.00 0.00 0.00 0.00 0.00 0.00 0.00 0.00 0.00 
SPDBVl 0.00 0.00 0.00 0.00 0.00 0.00 0.00 0.00 0.00 0.00 0.00 0.00 
SPDBVl 0.00 0.00 0.00 0.00 0.00 0.00 0.00 0.00 0.00 0.00 0.00 0.00 
SPDBVl 0.00 0.00 0.00 0.00 0.00 0.00 0.00 0.00 0.00 0.00 0.00 0.00 
SPDBVl 0.00 0.00 0.00 0.00 0.00 0.00 0.00 0.00 0.00 0.00 0.00 0.00 
SPDBVl 0.00 0.00 0.00 0.00 0.00 0.00 0.00 0.00 0.00 0.00 0.00 0.00 
SPDBVl 0.00 0.00 0.00 0.00 0.00 0.00 0.00 0.00 0.00 0.00 0.00 0.00 
SPDBVl 0.00 0.00 0.00 0.00 0.00 0.00 0.00 0.00 0.00 0.00 0.00 0.00 
SPDBVl 0.00 0.00 0.00 0.00 0.00 0.00 0.00 0.00 0.00 0.00 0.00 0.00 
SPDBVl 0.00 0.00 0.00 0.00 0.00 0.00 0.00 0.00 0.00 0.00 0.00 0.00 
SPDBVl 0.00 0.00 0.00 0.00 0.00 0.00 0.00 0.00 0.00 0.00 0.00 0.00 
SPDBVl 0.00 0.00 0.00 0.00 0.00 0.00 0.00 0.00 0.00 0.00 0.00 0.00 
SPDBVl 0.00 0.00 0.00 0.00 0.00 0.00 0.00 0.00 0.00 0.00 0.00 0.00 
SPDBVl 0.00 0.00 0.00 0.00 0.00 0.00 0.00 0.00 0.00 0.00 0.00 0.00 
SPDBVl 0.00 0.00 0.00 0.00 0.00 0.00 0.00 0.00 0.00 0.00 0.00 0.00 
SPDBVl 0.00 0.00 0.00 0.00 0.00 0.00 0.00 0.00 0.00 0.00 0.00 0.00 
SPDBVl 0.00 0.00 0.00 0.00 0.00 0.00 0.00 0.00 0.00 0.00 0.00 0.00 
SPDBVl 0.00 0.00 0.00 0.00 0.00 0.00 0.00 0.00 0.00 0.00 0.00 0.00 
SPDBVl 0.00 0.00 0.00 0.00 0.00 0.00 0.00 0.00 0.00 0.00 0.00 0.00 
SPDBVl 0.00 0.00 0.00 0.00 0.00 0.00 0.00 0.00 0.00 0.00 0.00 0.00 
SPDBVl 0.00 0.00 0.00 0.00 0.00 0.00 0.00 0.00 0.00 0.00 0.00 0.00 
SPDBVl 0.00 0.00 0.00 0.00 0.00 0.00 0.00 0.00 0.00 0.00 0.00 0.00 
SPDBVl 0.00 0.00 0.00 0.00 0.00 0.00 0.00 0.00 0.00 0.00 0.00 0.00 
SPDBVl 0.00 0.00 0.00 0.00 0.00 0.00 0.00 0.00 0.00 0.00 0.00 0.00 
SPDBVl 0.00 0.00 0.00 0.00 0.00 0.00 0.00 0.00 0.00 0.00 0.00 0.00 
SPDBVl 0.00 0.00 0.00 0.00 0.00 0.00 0.00 0.00 0.00 0.00 0.00 0.00 
SPDBVl 0.00 0.00 0.00 0.00 0.00 0.00 0.00 0.00 0.00 0.00 0.00 0.00 
SPDBVl 0.00 0.00 0.00 0.00 0.00 0.00 0.00 0.00 0.00 0.00 0.00 0.00 
SPDBVl 0.00 0.00 0.00 0.00 0.00 0.00 0.00 0.00 0.00 0.00 0.00 0.00 
SPDBVl 0.00 0.00 0.00 0.00 0.00 0.00 0.00 0.00 0.00 0.00 0.00 0.00 
SPDBVl 0.00 0.00 0.00 0.00 0.00 0.00 0.00 0.00 0.00 0.00 0.00 0.00 
SPDBVl 0.00 0.00 0.00 0.00 0.00 0.00 0.00 0.00 0.00 0.00 0.00 0.00 
SPDBVl 0.00 0.00 0.00 0.00 0.00 0.00 0.00 0.00 0.00 0.00 0.00 0.00 
SPDBVl 0.00 0.00 0.00 0.00 0.00 0.00 0.00 0.00 0.00 0.00 0.00 0.00 
SPDBVl 0.00 0.00 0.00 0.00 0.00 0.00 0.00 0.00 0.00 0.00 0.00 0.00 
SPDBVl 0.00 0.00 0.00 0.00 0.00 0.00 0.00 0.00 0.00 0.00 0.00 0.00 
SPDBVl 0.00 0.00 0.00 0.00 0.00 0.00 0.00 0.00 0.00 0.00 0.00 0.00 
SPDBVl 0.00 0.00 0.00 0.00 0.00 0.00 0.00 0.00 0.00 0.00 0.00 0.00 
SPDBVl 0.00 0.00 0.00 0.00 0.00 0.00 0.00 0.00 0.00 0.00 0.00 0.00 
SPDBVl 0.00 0.00 0.00 0.00 0.00 0.00 0.00 0.00 0.00 0.00 0.00 0.00 
SPDBVl 0.00 0.00 0.00 0.00 0.00 0.00 0.00 0.00 0.00 0.00 0.00 0.00 
SPDBVl 0.00 0.00 0.00 0.00 0.00 0.00 0.00 0.00 0.00 0.00 0.00 0.00 
SPDBVl 0.00 0.00 0.00 0.00 0.00 0.00 0.00 0.00 0.00 0.00 0.00 0.00 
SPDBVl 0.00 0.00 0.00 0.00 0.00 0.00 0.00 0.00 0.00 0.00 0.00 0.00 
SPDBVl 0.00 0.00 0.00 0.00 0.00 0.00 0.00 0.00 0.00 0.00 0.00 0.00 
SPDBVl 0.00 0.00 0.00 0.00 0.00 0.00 0.00 0.00 0.00 0.00 0.00 0.00 
SPDBVl 0.00 0.00 0.00 0.00 0.00 0.00 0.00 0.00 0.00 0.00 0.00 0.00 
SPDBVl 0.00 0.00 0.00 
SPDBVb 1.00 1.00 1.00
END
